# Supplementary material for: Further contributions to the Aleocharinae (Coleoptera, Staphylinidae) fauna of New Brunswick and Canada including descriptions of 27 new species
Source: Zookeys. 2016 Mar 24;(573):85–216. doi: 10.3897/zookeys.573.7016 (PMC4829927; doi:10.3897/zookeys.573.7016)
Supplement: XML Treatment for Aleochara (Echochara) ocularis [file zookeys.573.7016-treatment3.xml]

<!DOCTYPE tp:taxon-treatment
  PUBLIC "-//TaxonX//DTD Taxonomic Treatment Publishing DTD v0 20100105//EN" "tax-treatment-NSO.dtd">
<tp:taxon-treatment xmlns:tp="http://www.plazi.org/taxpub"><tp:treatment-meta><kwd-group><label>Taxon classification</label><kwd><named-content content-type="kingdom">Animalia</named-content></kwd><kwd><named-content content-type="order">Coleoptera</named-content></kwd><kwd><named-content content-type="family">Staphylinidae</named-content></kwd></kwd-group><mixed-citation publication-type="journal"><person-group><name><surname>Webster</surname><given-names>Reginald P.</given-names></name><name><surname>Klimaszewski</surname><given-names>Jan</given-names></name><name><surname>Bourdon</surname><given-names>Caroline</given-names></name><name><surname>Sweeney</surname><given-names>Jon D.</given-names></name><name><surname>Hughes</surname><given-names>Cory C.</given-names></name><name><surname>Labrecque</surname><given-names>Myriam</given-names></name></person-group><article-title>Further contributions to the <tp:taxon-name><tp:taxon-name-part taxon-name-part-type="subfamily">Aleocharinae</tp:taxon-name-part></tp:taxon-name> (<tp:taxon-name><tp:taxon-name-part taxon-name-part-type="order">Coleoptera</tp:taxon-name-part></tp:taxon-name>, <tp:taxon-name><tp:taxon-name-part taxon-name-part-type="family">Staphylinidae</tp:taxon-name-part></tp:taxon-name>) fauna of New Brunswick and Canada including descriptions of 27 new species</article-title><source>Zookeys</source><day>24</day><month>3</month><year>2016</year><volume>2016</volume><issue>573</issue><fpage>85</fpage><lpage>216</lpage><pub-id pub-id-type="doi">10.3897/zookeys.573.7016</pub-id></mixed-citation></tp:treatment-meta><tp:nomenclature><tp:taxon-name>
                      <tp:taxon-name-part taxon-name-part-type="genus">Aleochara</tp:taxon-name-part>
                        (<tp:taxon-name-part taxon-name-part-type="subgenus">Echochara</tp:taxon-name-part>)
                        <tp:taxon-name-part taxon-name-part-type="species">ocularis</tp:taxon-name-part></tp:taxon-name><tp:taxon-authority>Klimaszewski, 1984</tp:taxon-authority><xref ref-type="fig" rid="F3">Figs 17–24</xref><tp:nomenclature-citation-list><tp:nomenclature-citation><tp:taxon-name>
                      <tp:taxon-name-part taxon-name-part-type="genus">Aleochara</tp:taxon-name-part>
                        (<tp:taxon-name-part taxon-name-part-type="subgenus">Echochara</tp:taxon-name-part>)
                        <tp:taxon-name-part taxon-name-part-type="species">ocularis</tp:taxon-name-part></tp:taxon-name><comment>(For diagnosis, see <xref ref-type="bibr" rid="B29">Klimaszewski 1984</xref>)</comment></tp:nomenclature-citation></tp:nomenclature-citation-list></tp:nomenclature><tp:treatment-sec sec-type="material"><title>Material examined.</title><p>
                      <bold>Canada, New Brunswick, Kent Co.</bold>, Kouchibouguac N.P., <named-content xmlns:xlink="http://www.w3.org/1999/xlink" content-type="dwc:verbatimCoordinates" xlink:type="simple">46.8072°N, 64.9082°W</named-content>, <named-content xmlns:xlink="http://www.w3.org/1999/xlink" content-type="date" xlink:type="simple">21.V.2015</named-content>, R.P. Webster // Margin field/Jack pine forest, in litter in entrance to <italic><tp:taxon-name><tp:taxon-name-part taxon-name-part-type="genus">Marmota</tp:taxon-name-part> <tp:taxon-name-part taxon-name-part-type="species">monax</tp:taxon-name-part></tp:taxon-name></italic> burrow (1 ♀, <abbrev xmlns:xlink="http://www.w3.org/1999/xlink" content-type="institution" xlink:title="Reginald Webster Collection, Charters Settlement, New Brunswick, Canada" xlink:type="simple">RWC</abbrev>). <bold>York Co.</bold>, Keswick Ridge, <named-content xmlns:xlink="http://www.w3.org/1999/xlink" content-type="dwc:verbatimCoordinates" xlink:type="simple">45.9962°N, 66.8781°W</named-content>, <named-content xmlns:xlink="http://www.w3.org/1999/xlink" content-type="date" xlink:type="simple">25.V.2015</named-content>, R.P. Webster // Margin field/hardwood forest, in litter in entrance to <italic><tp:taxon-name><tp:taxon-name-part taxon-name-part-type="genus">Marmota</tp:taxon-name-part> <tp:taxon-name-part taxon-name-part-type="species">monax</tp:taxon-name-part></tp:taxon-name></italic> burrow (1 ♀, <abbrev xmlns:xlink="http://www.w3.org/1999/xlink" content-type="institution" xlink:title="Reginald Webster Collection, Charters Settlement, New Brunswick, Canada" xlink:type="simple">RWC</abbrev>).</p></tp:treatment-sec><tp:treatment-sec sec-type="Natural history"><title>Natural history.</title><p>This species has been found in entrances of fox (<italic><tp:taxon-name><tp:taxon-name-part taxon-name-part-type="genus">Vulpes</tp:taxon-name-part></tp:taxon-name></italic> sp.) and woodchuck (<italic><tp:taxon-name><tp:taxon-name-part taxon-name-part-type="genus">Marmota</tp:taxon-name-part> <tp:taxon-name-part taxon-name-part-type="species">monax</tp:taxon-name-part></tp:taxon-name></italic> (L.)) burrows in early spring (April to June) (<xref ref-type="bibr" rid="B29">Klimaszewski 1984</xref>), and in caves (<xref ref-type="bibr" rid="B30">Klimaszewski and Peck 1986</xref>). Adults were taken from moist soil and grass roots near the burrow entrances, and in carrion in caves. The two specimens from <abbrev xmlns:xlink="http://www.w3.org/1999/xlink" xlink:title="New Brunswick" xlink:type="simple">NB</abbrev> were found in similar burrow habitats during May.</p></tp:treatment-sec><tp:treatment-sec sec-type="Distribution in Canada and Alaska"><title>Distribution in Canada and Alaska.</title><p>
                      <abbrev xmlns:xlink="http://www.w3.org/1999/xlink" xlink:title="Manitoba" xlink:type="simple">MB</abbrev>, <abbrev xmlns:xlink="http://www.w3.org/1999/xlink" xlink:title="Ontario" xlink:type="simple">ON</abbrev>, <abbrev xmlns:xlink="http://www.w3.org/1999/xlink" xlink:title="Quebec" xlink:type="simple">QC</abbrev>, <bold><abbrev xmlns:xlink="http://www.w3.org/1999/xlink" xlink:title="New Brunswick" xlink:type="simple">NB</abbrev></bold> (<xref ref-type="bibr" rid="B29">Klimaszewski 1984</xref>; <xref ref-type="bibr" rid="B13">Bousquet et al. 2013</xref>).</p><fig id="F3" position="float" orientation="portrait"><label>Figures 17–24.</label><caption><p>
          <tp:taxon-name><tp:taxon-name-part taxon-name-part-type="genus">Aleochara</tp:taxon-name-part> (<tp:taxon-name-part taxon-name-part-type="subgenus">Echochara</tp:taxon-name-part>) <tp:taxon-name-part taxon-name-part-type="species">ocularis</tp:taxon-name-part></tp:taxon-name> Klimaszewski: <bold>17</bold> habitus in dorsal view <bold>18</bold> median lobe of aedeagus in dorsal view <bold>19</bold> median lobe of aedeagus in lateral view <bold>20</bold> male tergite VIII <bold>21</bold> male sternite VIII <bold>22</bold> female tergite VIII <bold>23</bold> female sternite VIII <bold>24</bold> spermatheca <bold>19</bold>, <bold>18</bold>, <bold>24</bold> modified from <xref ref-type="bibr" rid="B29">Klimaszewski (1984)</xref>. Scale bar of habitus = 1 mm; remaining scale bars = 0.2 mm.</p></caption><graphic xmlns:xlink="http://www.w3.org/1999/xlink" xlink:href="zookeys-573-085-g003.jpg" position="float" orientation="portrait" xlink:type="simple" id="oo_82560.jpg"/></fig></tp:treatment-sec><ref-list><ref id="B29"><mixed-citation xmlns:xlink="http://www.w3.org/1999/xlink" xlink:type="simple">
          <person-group><name name-style="western"><surname>Klimaszewski</surname><given-names>J</given-names></name></person-group> (<year>1984</year>) <article-title>A revision of the genus <italic><tp:taxon-name><tp:taxon-name-part taxon-name-part-type="genus">Aleochara</tp:taxon-name-part></tp:taxon-name></italic> Gravenhorst of America north of Mexico (<tp:taxon-name><tp:taxon-name-part taxon-name-part-type="order">Coleoptera</tp:taxon-name-part></tp:taxon-name>: <tp:taxon-name><tp:taxon-name-part taxon-name-part-type="family">Staphylinidae</tp:taxon-name-part></tp:taxon-name>, <tp:taxon-name><tp:taxon-name-part taxon-name-part-type="subfamily">Aleocharinae</tp:taxon-name-part></tp:taxon-name>). Memoirs of the Entomological Society of Canada No.</article-title> <volume>129</volume>: <fpage>1</fpage>–<lpage>211</lpage>. doi: <ext-link xlink:type="simple" ext-link-type="doi" xlink:href="10.4039/entm116129fv">10.4039/entm116129fv</ext-link></mixed-citation></ref><ref id="B30"><mixed-citation xmlns:xlink="http://www.w3.org/1999/xlink" xlink:type="simple">
          <person-group><name name-style="western"><surname>Klimaszewski</surname><given-names>J</given-names></name><name name-style="western"><surname>Peck</surname><given-names>SB</given-names></name></person-group> (<year>1986</year>) <article-title>A review of the cavernicolous <tp:taxon-name><tp:taxon-name-part taxon-name-part-type="family">Staphylinidae</tp:taxon-name-part></tp:taxon-name> (<tp:taxon-name><tp:taxon-name-part taxon-name-part-type="order">Coleoptera</tp:taxon-name-part></tp:taxon-name>) of eastern North America: Part I. <tp:taxon-name><tp:taxon-name-part taxon-name-part-type="subfamily">Aleocharinae</tp:taxon-name-part></tp:taxon-name>.</article-title> <source>Quaestiones Entomologicae</source> <volume>22</volume>(<issue>2</issue>): <fpage>51</fpage>–<lpage>113</lpage>.</mixed-citation></ref><ref id="B13"><mixed-citation xmlns:xlink="http://www.w3.org/1999/xlink" xlink:type="simple">
          <person-group><name name-style="western"><surname>Bousquet</surname><given-names>Y</given-names></name><name name-style="western"><surname>Bouchard</surname><given-names>P</given-names></name><name name-style="western"><surname>Davies</surname><given-names>AE</given-names></name><name name-style="western"><surname>Sikes</surname><given-names>D</given-names></name></person-group> (<year>2013</year>) <source>Checklist of beetles (<tp:taxon-name><tp:taxon-name-part taxon-name-part-type="order">Coleoptera</tp:taxon-name-part></tp:taxon-name>) of Canada and Alaska. Pensoft Series Faunistica No.</source> <publisher-name>109</publisher-name>, <publisher-loc>Sofia-Moscow</publisher-loc>, <size units="page">402 pp</size>.</mixed-citation></ref></ref-list></tp:taxon-treatment>
