# Supplementary material for: Further contributions to the Aleocharinae (Coleoptera, Staphylinidae) fauna of New Brunswick and Canada including descriptions of 27 new species
Source: Zookeys. 2016 Mar 24;(573):85–216. doi: 10.3897/zookeys.573.7016 (PMC4829927; doi:10.3897/zookeys.573.7016)
Supplement: XML Treatment for Acrotona sphagnorum [file zookeys.573.7016-treatment6.xml]

<!DOCTYPE tp:taxon-treatment
  PUBLIC "-//TaxonX//DTD Taxonomic Treatment Publishing DTD v0 20100105//EN" "tax-treatment-NSO.dtd">
<tp:taxon-treatment xmlns:tp="http://www.plazi.org/taxpub"><tp:treatment-meta><kwd-group><label>Taxon classification</label><kwd><named-content content-type="kingdom">Animalia</named-content></kwd><kwd><named-content content-type="order">Coleoptera</named-content></kwd><kwd><named-content content-type="family">Staphylinidae</named-content></kwd></kwd-group><mixed-citation publication-type="journal"><person-group><name><surname>Webster</surname><given-names>Reginald P.</given-names></name><name><surname>Klimaszewski</surname><given-names>Jan</given-names></name><name><surname>Bourdon</surname><given-names>Caroline</given-names></name><name><surname>Sweeney</surname><given-names>Jon D.</given-names></name><name><surname>Hughes</surname><given-names>Cory C.</given-names></name><name><surname>Labrecque</surname><given-names>Myriam</given-names></name></person-group><article-title>Further contributions to the <tp:taxon-name><tp:taxon-name-part taxon-name-part-type="subfamily">Aleocharinae</tp:taxon-name-part></tp:taxon-name> (<tp:taxon-name><tp:taxon-name-part taxon-name-part-type="order">Coleoptera</tp:taxon-name-part></tp:taxon-name>, <tp:taxon-name><tp:taxon-name-part taxon-name-part-type="family">Staphylinidae</tp:taxon-name-part></tp:taxon-name>) fauna of New Brunswick and Canada including descriptions of 27 new species</article-title><source>Zookeys</source><day>24</day><month>3</month><year>2016</year><volume>2016</volume><issue>573</issue><fpage>85</fpage><lpage>216</lpage><pub-id pub-id-type="doi">10.3897/zookeys.573.7016</pub-id></mixed-citation></tp:treatment-meta><tp:nomenclature><tp:taxon-name>
                      <tp:taxon-name-part taxon-name-part-type="genus">Acrotona</tp:taxon-name-part>
                      <tp:taxon-name-part taxon-name-part-type="species">sphagnorum</tp:taxon-name-part>
                      <object-id xmlns:xlink="http://www.w3.org/1999/xlink" content-type="zoobank" xlink:type="simple">http://zoobank.org/20AB1664-C794-4041-8CBE-9F704D543D55</object-id>
                    </tp:taxon-name><tp:taxon-authority>Klimaszewski &amp; Webster</tp:taxon-authority><tp:taxon-status xmlns:xlink="http://www.w3.org/1999/xlink" xlink:type="simple">sp. n.</tp:taxon-status><xref ref-type="fig" rid="F6">Figs 42–49</xref></tp:nomenclature><tp:treatment-sec sec-type="Holotype (male)"><title>Holotype (male).</title><p>
                      <bold>Canada, New Brunswick</bold>, New Maryland, Charters Settlement, <named-content xmlns:xlink="http://www.w3.org/1999/xlink" content-type="dwc:verbatimCoordinates" xlink:type="simple">45.8285°N, 66.7365°W</named-content>, <named-content xmlns:xlink="http://www.w3.org/1999/xlink" content-type="date" xlink:type="simple">21.V.2006</named-content>, R.P. Webster, coll. // Mature eastern white cedar &amp; red spruce forest, in moss &amp; litter (1 ♂, <abbrev xmlns:xlink="http://www.w3.org/1999/xlink" content-type="institution" xlink:title="Natural Resources Canada, Canadian Forest Service - Laurentian Forestry Centre, Quebec, Quebec, Canada" xlink:type="simple">LFC</abbrev>). <bold>Paratypes: Canada, New Brunswick, Charlotte Co.</bold>, Hwy 3 at Deadwater Brook, <named-content xmlns:xlink="http://www.w3.org/1999/xlink" content-type="dwc:verbatimCoordinates" xlink:type="simple">45.4745°N, 67.1225°W</named-content>, <named-content xmlns:xlink="http://www.w3.org/1999/xlink" content-type="date" xlink:type="simple">23.IV.2006</named-content>, R.P. Webster, coll. // Black spruce forest, in sphagnum (1 ♀, <abbrev xmlns:xlink="http://www.w3.org/1999/xlink" content-type="institution" xlink:title="Natural Resources Canada, Canadian Forest Service - Laurentian Forestry Centre, Quebec, Quebec, Canada" xlink:type="simple">LFC</abbrev>; 2 ♂, 3 ♀, <abbrev xmlns:xlink="http://www.w3.org/1999/xlink" content-type="institution" xlink:title="Reginald Webster Collection, Charters Settlement, New Brunswick, Canada" xlink:type="simple">RWC</abbrev>); same data but <named-content xmlns:xlink="http://www.w3.org/1999/xlink" content-type="date" xlink:type="simple">3.VI.2005</named-content> // Black spruce forest, in moist sphagnum (1 ♂, <abbrev xmlns:xlink="http://www.w3.org/1999/xlink" content-type="institution" xlink:title="Reginald Webster Collection, Charters Settlement, New Brunswick, Canada" xlink:type="simple">RWC</abbrev>); S of Little Pocologan River, <named-content xmlns:xlink="http://www.w3.org/1999/xlink" content-type="dwc:verbatimCoordinates" xlink:type="simple">45.15365°N, 66.62687°W</named-content>, <named-content xmlns:xlink="http://www.w3.org/1999/xlink" content-type="date" xlink:type="simple">7.V.2007</named-content>, R.P. Webster coll. // Black spruce and tamarack bog, in litter and moss on “moose” trail (1 sex undetermined, <abbrev xmlns:xlink="http://www.w3.org/1999/xlink" content-type="institution" xlink:title="Natural Resources Canada, Canadian Forest Service - Laurentian Forestry Centre, Quebec, Quebec, Canada" xlink:type="simple">LFC</abbrev>). <bold>Restigouche Co.</bold>, Jacquet River Gorge PNA, <named-content xmlns:xlink="http://www.w3.org/1999/xlink" content-type="dwc:verbatimCoordinates" xlink:type="simple">47.8189°N, 65.9952°W</named-content>, <named-content xmlns:xlink="http://www.w3.org/1999/xlink" content-type="date" xlink:type="simple">25.VI.2008</named-content>, R.P. Webster, coll. // Eastern white cedar swamp with black spruce, in moist sphagnum (1 ♀, <abbrev xmlns:xlink="http://www.w3.org/1999/xlink" content-type="institution" xlink:title="Reginald Webster Collection, Charters Settlement, New Brunswick, Canada" xlink:type="simple">RWC</abbrev>); NE of jct. Little Tobique R. &amp; Red Br., <named-content xmlns:xlink="http://www.w3.org/1999/xlink" content-type="dwc:verbatimCoordinates" xlink:type="simple">47.4501°N, 67.0577°W</named-content>, <named-content xmlns:xlink="http://www.w3.org/1999/xlink" content-type="date" xlink:type="simple">24.V.2007</named-content>, R.P. Webster, coll. // Old-growth eastern white cedar swamp, in moist sphagnum (1 ♂, 1 ♀, <abbrev xmlns:xlink="http://www.w3.org/1999/xlink" content-type="institution" xlink:title="Reginald Webster Collection, Charters Settlement, New Brunswick, Canada" xlink:type="simple">RWC</abbrev>). <bold>York Co.</bold>, Manner’s Sutton, Upper Brockway, <named-content xmlns:xlink="http://www.w3.org/1999/xlink" content-type="dwc:verbatimCoordinates" xlink:type="simple">45.5684°N, 67.0993°W</named-content>, <named-content xmlns:xlink="http://www.w3.org/1999/xlink" content-type="date" xlink:type="simple">23.IV.2006</named-content>, R.P. Webster, coll. // Forested black spruce bog, in sphagnum (1 ♀, <abbrev xmlns:xlink="http://www.w3.org/1999/xlink" content-type="institution" xlink:title="Reginald Webster Collection, Charters Settlement, New Brunswick, Canada" xlink:type="simple">RWC</abbrev>).</p></tp:treatment-sec><tp:treatment-sec sec-type="Etymology"><title>Etymology.</title><p>
                      <italic><tp:taxon-name><tp:taxon-name-part taxon-name-part-type="genus">Sphagnorum</tp:taxon-name-part></tp:taxon-name></italic> is a Latin adjective derived from the generic name of <italic><tp:taxon-name><tp:taxon-name-part taxon-name-part-type="genus">Sphagnum</tp:taxon-name-part></tp:taxon-name></italic> sp., a dominant plant in most of the habitats where this species was found.</p></tp:treatment-sec><tp:treatment-sec sec-type="Description"><title>Description.</title><p>Body length 2.3 mm, moderately narrow, uniformly dark brown except for reddish legs and two small yellowish-red areas on each elytron near suture (Fig. <xref ref-type="fig" rid="F6">42</xref>); integument strongly glossy, densely punctate and pubescent, pubescence short and adhering to body; head round, about one-fourth narrower than pronotum, rounded posteriorly with eyes shorter than postocular area; antennae with articles V–X transverse; pronotum shield-shaped, transverse, much broader than elytra at base; elytra shorter than pronotum; abdomen tapering apically. <bold>Male.</bold> Median lobe of ae<!--PageBreak-->deagus with bulbus broad, oval, tubus narrowly triangular in dorsal view (Fig. <xref ref-type="fig" rid="F6">43</xref>), straight ventrally in lateral view (Fig. <xref ref-type="fig" rid="F6">44</xref>); internal sac structures as illustrated (Figs <xref ref-type="fig" rid="F6">43</xref>, <xref ref-type="fig" rid="F6">44</xref>); tergite VIII emarginate apically (Fig. <xref ref-type="fig" rid="F6">45</xref>); sternite VIII elongate, rounded apically, slightly sinuate at base (Fig. <xref ref-type="fig" rid="F6">46</xref>). <bold>Female.</bold> Tergite VIII slightly emarginate (Fig. <xref ref-type="fig" rid="F6">47</xref>); sternite VIII rounded apically (Fig. <xref ref-type="fig" rid="F6">48</xref>); spermatheca with club-shaped capsule and coiled stem (Fig. <xref ref-type="fig" rid="F6">49</xref>).</p></tp:treatment-sec><tp:treatment-sec sec-type="Distribution"><title>Distribution.</title><p>Known only from <abbrev xmlns:xlink="http://www.w3.org/1999/xlink" xlink:title="New Brunswick" xlink:type="simple">NB</abbrev>, Canada.</p></tp:treatment-sec><tp:treatment-sec sec-type="Natural history"><title>Natural history.</title><p>This species was found in moist sphagnum in forested black spruce bogs, and in eastern white cedar swamps and forests. One individual was found in moss and litter in a moose (<italic><tp:taxon-name><tp:taxon-name-part taxon-name-part-type="genus">Alces</tp:taxon-name-part> <tp:taxon-name-part taxon-name-part-type="species">alces</tp:taxon-name-part></tp:taxon-name></italic>) trail through a black spruce and tamarack (<italic><tp:taxon-name><tp:taxon-name-part taxon-name-part-type="genus">Larix</tp:taxon-name-part> <tp:taxon-name-part taxon-name-part-type="species">laricina</tp:taxon-name-part></tp:taxon-name></italic> (Du Roi) Koch) bog. Adults were collected during April, May, and June.</p></tp:treatment-sec><tp:treatment-sec sec-type="Comments"><title>Comments.</title><p>This species is distinct externally because of its shield-shaped pronotum, which is slightly wider than the elytra, which contributes to a habitus that is somewhat similar to species of <italic><tp:taxon-name><tp:taxon-name-part taxon-name-part-type="genus">Mocyta</tp:taxon-name-part></tp:taxon-name></italic>. It may be distinguished from all other Nearctic <italic><tp:taxon-name><tp:taxon-name-part taxon-name-part-type="genus">Acrotona</tp:taxon-name-part></tp:taxon-name></italic>, by the unique shape of its genital structures, including male and female tergite VIII.</p><fig id="F6" position="float" orientation="portrait"><label>Figures 42–49.</label><caption><p>
          <italic><tp:taxon-name><tp:taxon-name-part taxon-name-part-type="genus">Acrotona</tp:taxon-name-part> <tp:taxon-name-part taxon-name-part-type="species">sphagnorum</tp:taxon-name-part></tp:taxon-name></italic> Klimaszewski &amp; Webster, sp. n.: <bold>42</bold> habitus in dorsal view <bold>43</bold> median lobe of aedeagus in dorsal view <bold>44</bold> median lobe of aedeagus in lateral view <bold>45</bold> male tergite VIII <bold>46</bold> male sternite VIII <bold>47</bold> female tergite VIII <bold>48</bold> female sternite VIII <bold>49</bold> spermatheca. Scale bar of habitus = 1 mm; remaining scale bars = 0.2 mm.</p></caption><graphic xmlns:xlink="http://www.w3.org/1999/xlink" xlink:href="zookeys-573-085-g006.jpg" position="float" orientation="portrait" xlink:type="simple" id="oo_82563.jpg"/></fig></tp:treatment-sec></tp:taxon-treatment>
