# Supplementary material for: Further contributions to the Aleocharinae (Coleoptera, Staphylinidae) fauna of New Brunswick and Canada including descriptions of 27 new species
Source: Zookeys. 2016 Mar 24;(573):85–216. doi: 10.3897/zookeys.573.7016 (PMC4829927; doi:10.3897/zookeys.573.7016)
Supplement: XML Treatment for Atheta (Dimetrota) alphacrenuliventris [file zookeys.573.7016-treatment10.xml]

<!DOCTYPE tp:taxon-treatment
  PUBLIC "-//TaxonX//DTD Taxonomic Treatment Publishing DTD v0 20100105//EN" "tax-treatment-NSO.dtd">
<tp:taxon-treatment xmlns:tp="http://www.plazi.org/taxpub"><tp:treatment-meta><kwd-group><label>Taxon classification</label><kwd><named-content content-type="kingdom">Animalia</named-content></kwd><kwd><named-content content-type="order">Coleoptera</named-content></kwd><kwd><named-content content-type="family">Staphylinidae</named-content></kwd></kwd-group><mixed-citation publication-type="journal"><person-group><name><surname>Webster</surname><given-names>Reginald P.</given-names></name><name><surname>Klimaszewski</surname><given-names>Jan</given-names></name><name><surname>Bourdon</surname><given-names>Caroline</given-names></name><name><surname>Sweeney</surname><given-names>Jon D.</given-names></name><name><surname>Hughes</surname><given-names>Cory C.</given-names></name><name><surname>Labrecque</surname><given-names>Myriam</given-names></name></person-group><article-title>Further contributions to the <tp:taxon-name><tp:taxon-name-part taxon-name-part-type="subfamily">Aleocharinae</tp:taxon-name-part></tp:taxon-name> (<tp:taxon-name><tp:taxon-name-part taxon-name-part-type="order">Coleoptera</tp:taxon-name-part></tp:taxon-name>, <tp:taxon-name><tp:taxon-name-part taxon-name-part-type="family">Staphylinidae</tp:taxon-name-part></tp:taxon-name>) fauna of New Brunswick and Canada including descriptions of 27 new species</article-title><source>Zookeys</source><day>24</day><month>3</month><year>2016</year><volume>2016</volume><issue>573</issue><fpage>85</fpage><lpage>216</lpage><pub-id pub-id-type="doi">10.3897/zookeys.573.7016</pub-id></mixed-citation></tp:treatment-meta><tp:nomenclature><tp:taxon-name>
                      <tp:taxon-name-part taxon-name-part-type="genus">Atheta</tp:taxon-name-part>
                        (<tp:taxon-name-part taxon-name-part-type="subgenus">Dimetrota</tp:taxon-name-part>)
                        <tp:taxon-name-part taxon-name-part-type="species">alphacrenuliventris</tp:taxon-name-part><object-id xmlns:xlink="http://www.w3.org/1999/xlink" content-type="zoobank" xlink:type="simple">http://zoobank.org/30B80D83-4B95-4093-988D-4C10DC078D42</object-id></tp:taxon-name><tp:taxon-authority>Klimaszewski &amp; Webster</tp:taxon-authority><tp:taxon-status xmlns:xlink="http://www.w3.org/1999/xlink" xlink:type="simple">sp. n.</tp:taxon-status><xref ref-type="fig" rid="F10">Figs 76–83</xref><!--PageBreak--><!--PageBreak--></tp:nomenclature><tp:treatment-sec sec-type="Holotype (male)"><title>Holotype (male).</title><p>
                      <bold>Canada, New Brunswick, Northumberland Co.</bold>, ca. 2.5 km W of Sevogle, <named-content xmlns:xlink="http://www.w3.org/1999/xlink" content-type="dwc:verbatimCoordinates" xlink:type="simple">47.0876 N, 65.8613°W</named-content>, <named-content xmlns:xlink="http://www.w3.org/1999/xlink" content-type="date" xlink:type="simple">28.V.2013</named-content>, R.P. Webster // old jack pine forest, vernal pond margin in coyote dung (<abbrev xmlns:xlink="http://www.w3.org/1999/xlink" content-type="institution" xlink:title="Natural Resources Canada, Canadian Forest Service - Laurentian Forestry Centre, Quebec, Quebec, Canada" xlink:type="simple">LFC</abbrev>). <bold>Paratype: Canada, New Brunswick, Restigouche Co.</bold>, Mount Atkinson, 447 m elev., <named-content xmlns:xlink="http://www.w3.org/1999/xlink" content-type="dwc:verbatimCoordinates" xlink:type="simple">47.8192 N, 68.2618°W</named-content>, <named-content xmlns:xlink="http://www.w3.org/1999/xlink" content-type="date" xlink:type="simple">23.VI.2010</named-content>, R.P. Webster, coll. // boreal forest, small shaded spring-fed brook with mossy margin, sifting moss (1 ♀, <abbrev xmlns:xlink="http://www.w3.org/1999/xlink" content-type="institution" xlink:title="Reginald Webster Collection, Charters Settlement, New Brunswick, Canada" xlink:type="simple">RWC</abbrev>).</p></tp:treatment-sec><tp:treatment-sec sec-type="Etymology"><title>Etymology.</title><p>A prefix <italic>alpha</italic>- added to the specific name <italic>crenuliventris</italic>, a species very similar to the new species.</p></tp:treatment-sec><tp:treatment-sec sec-type="Description"><title>Description.</title><p>Body length 3.2–3.6 mm, moderately narrow, elongate; head, pronotum, and abdomen dark brown to nearly black, elytra yellowish brown with triangular apical dark section near suture, legs yellowish brown or reddish brown, and antennae dark brown (Fig. <xref ref-type="fig" rid="F10">76</xref>); integument moderately glossy; forebody with meshed microsculpture and minute and dense punctation and pubescence; head rounded and slightly angular posterolaterally, with large eyes, longer than postocular area in dorsal view; antennae with articles V–X subquadrate to slightly transverse; pronotum rounded, slightly transverse, wider than head and distinctly narrower than elytra, pubescence directed laterad from midline of disk; elytra transverse, with pubescence directed posterolaterad and forming waves posteromedially; abdomen subparallel, narrower than elytra. <bold>Male.</bold> Median lobe of aedeagus with bulbus broad, tubus triangular in dorsal view (Fig. <xref ref-type="fig" rid="F10">77</xref>), and broad, straight ventrally, with apical part broadly elongate in lateral view (Fig. <xref ref-type="fig" rid="F10">78</xref>); internal sac with complex structures (Figs <xref ref-type="fig" rid="F10">77</xref>, <xref ref-type="fig" rid="F10">78</xref>); tergite VIII shallowly emarginate apically and sinuate, lateral proximity with small tooth on each side (Fig. <xref ref-type="fig" rid="F10">79</xref>); sternite VIII broadly parabolic (Fig. <xref ref-type="fig" rid="F10">80</xref>). <bold>Female.</bold> Tergite VIII truncate apically (Fig. <xref ref-type="fig" rid="F10">81</xref>); sternite VIII broadly rounded apically (Fig. <xref ref-type="fig" rid="F10">82</xref>); spermatheca club shaped, with narrow sac-shaped capsule bearing narrow apical invagination, stem sinuate half-looped posteriorly (Fig. <xref ref-type="fig" rid="F10">83</xref>).</p></tp:treatment-sec><tp:treatment-sec sec-type="Distribution"><title>Distribution.</title><p>Known only from <abbrev xmlns:xlink="http://www.w3.org/1999/xlink" xlink:title="New Brunswick" xlink:type="simple">NB</abbrev>, Canada.</p></tp:treatment-sec><tp:treatment-sec sec-type="Natural history"><title>Natural history.</title><p>One specimen was found in coyote dung on the margin of a vernal pond in a jack pine forest and another from moss along a small shaded spring-fed brook in a boreal (spruce–fir) forest. Adults were collected during May and June.</p></tp:treatment-sec><tp:treatment-sec sec-type="Comments"><title>Comments.</title><p>
                      <italic><tp:taxon-name><tp:taxon-name-part taxon-name-part-type="genus">Atheta</tp:taxon-name-part> <tp:taxon-name-part taxon-name-part-type="species">alphacrenuliventris</tp:taxon-name-part></tp:taxon-name></italic> is very similar externally and genitalically to <italic><tp:taxon-name><tp:taxon-name-part taxon-name-part-type="genus">Atheta</tp:taxon-name-part> <tp:taxon-name-part taxon-name-part-type="species">crenuliventris</tp:taxon-name-part></tp:taxon-name></italic> Bernhauer and <italic><tp:taxon-name><tp:taxon-name-part taxon-name-part-type="genus">Atheta</tp:taxon-name-part> <tp:taxon-name-part taxon-name-part-type="species">pseudocrenuliventris</tp:taxon-name-part></tp:taxon-name></italic> Klimaszewski. It may be distinguished from those two species by the absence of a crenulated apical margin on male tergite VIII (Fig. <xref ref-type="fig" rid="F10">79</xref>) and its differently shaped spermatheca (Fig. <xref ref-type="fig" rid="F10">83</xref>), and from <italic><tp:taxon-name><tp:taxon-name-part taxon-name-part-type="genus">Atheta</tp:taxon-name-part> <tp:taxon-name-part taxon-name-part-type="species">crenuliventris</tp:taxon-name-part></tp:taxon-name></italic>,﻿ it differs by having the tubus of the median lobe of the aedeagus broader in lateral view (Fig. <xref ref-type="fig" rid="F10">78</xref>). Externally, its elytra are more reddish brown than those of <italic><tp:taxon-name><tp:taxon-name-part taxon-name-part-type="genus">Atheta</tp:taxon-name-part> <tp:taxon-name-part taxon-name-part-type="species">crenuliventris</tp:taxon-name-part></tp:taxon-name></italic>, which are dark brown, and <italic><tp:taxon-name><tp:taxon-name-part taxon-name-part-type="genus">Atheta</tp:taxon-name-part> <tp:taxon-name-part taxon-name-part-type="species">pseudocrenuliventris</tp:taxon-name-part></tp:taxon-name></italic>, which are light brown. The most reliable characters for distinguishing it from the other two species are genital characters (shape of the apical margin of male tergite VIII, shape of the median lobe <!--PageBreak-->of the aedeagus in lateral view, and shape of the spermatheca). (See <xref ref-type="bibr" rid="B37">Klimaszewski et al. 2011</xref>; Figs <xref ref-type="fig" rid="F15">112</xref>, <xref ref-type="fig" rid="F37">285a–c</xref>, <xref ref-type="fig" rid="F56">412</xref> for characters for comparison of <italic><tp:taxon-name><tp:taxon-name-part taxon-name-part-type="genus">Atheta</tp:taxon-name-part> <tp:taxon-name-part taxon-name-part-type="species">pseudocrenuliventris</tp:taxon-name-part></tp:taxon-name></italic> with <italic><tp:taxon-name><tp:taxon-name-part taxon-name-part-type="genus">Atheta</tp:taxon-name-part> <tp:taxon-name-part taxon-name-part-type="species">alphacrenuliventris</tp:taxon-name-part></tp:taxon-name></italic>).</p><fig id="F10" position="float" orientation="portrait"><label>Figures 76–83.</label><caption><p>
          <tp:taxon-name><tp:taxon-name-part taxon-name-part-type="genus">Atheta</tp:taxon-name-part> (<tp:taxon-name-part taxon-name-part-type="subgenus">Dimetrota</tp:taxon-name-part>) <tp:taxon-name-part taxon-name-part-type="species">alphacrenuliventris</tp:taxon-name-part></tp:taxon-name> Klimaszewski &amp; Webster, sp. n.: <bold>76</bold> habitus in dorsal view <bold>77</bold> median lobe of aedeagus in dorsal view <bold>78</bold> median lobe of aedeagus in lateral view <bold>79</bold> male tergite VIII <bold>80</bold> male sternite VIII <bold>81</bold> female tergite VIII <bold>82</bold> female sternite VIII <bold>83</bold> spermatheca. Scale bar of habitus = 1 mm; remaining scale bars = 0.2 mm.</p></caption><graphic xmlns:xlink="http://www.w3.org/1999/xlink" xlink:href="zookeys-573-085-g010.jpg" position="float" orientation="portrait" xlink:type="simple" id="oo_82567.jpg"/></fig><!--PageBreak--></tp:treatment-sec><tp:treatment-sec><!--Section generated to contain objects referenced in tp:taxon-treatment.--><fig id="F15" position="float" orientation="portrait"><label>Figures 112–119.</label><caption><p>
          <tp:taxon-name><tp:taxon-name-part taxon-name-part-type="genus">Atheta</tp:taxon-name-part> (<tp:taxon-name-part taxon-name-part-type="subgenus">Dimetrota</tp:taxon-name-part>) <tp:taxon-name-part taxon-name-part-type="species">giguereae</tp:taxon-name-part></tp:taxon-name> Klimaszewski &amp; Webster, sp. n.: <bold>112</bold> habitus in dorsal view <bold>113</bold> median lobe of aedeagus in dorsal view <bold>114</bold> median lobe of aedeagus in lateral view <bold>115</bold> male tergite VIII <bold>116</bold> male sternite VIII <bold>117</bold> female tergite VIII <bold>118</bold> female sternite VIII <bold>119</bold> spermatheca. Scale bar of habitus = 1 mm; remaining scale bars = 0.2 mm.</p></caption><graphic xmlns:xlink="http://www.w3.org/1999/xlink" xlink:href="zookeys-573-085-g015.jpg" position="float" orientation="portrait" xlink:type="simple" id="oo_82572.jpg"/></fig><fig id="F37" position="float" orientation="portrait"><label>Figures 279–286.</label><caption><p>
          <italic><tp:taxon-name><tp:taxon-name-part taxon-name-part-type="genus">Strigota</tp:taxon-name-part> <tp:taxon-name-part taxon-name-part-type="species">obscurata</tp:taxon-name-part></tp:taxon-name></italic> Klimaszewski &amp; Brunke: <bold>279</bold> habitus in dorsal view <bold>280</bold> median lobe of aedeagus in dorsal view <bold>281</bold> median lobe of aedeagus in lateral view <bold>282</bold> male tergite VIII <bold>283</bold> male sternite VIII <bold>284</bold> female tergite VIII <bold>285</bold> female sternite VIII <bold>286</bold> spermatheca. Scale bar of habitus = 1 mm; remaining scale bars = 0.2 mm.</p></caption><graphic xmlns:xlink="http://www.w3.org/1999/xlink" xlink:href="zookeys-573-085-g037.jpg" position="float" orientation="portrait" xlink:type="simple" id="oo_82594.jpg"/></fig><fig id="F56" position="float" orientation="portrait"><label>Figures 408–414.</label><caption><p>
          <italic><tp:taxon-name><tp:taxon-name-part taxon-name-part-type="genus">Blepharhymenus</tp:taxon-name-part> <tp:taxon-name-part taxon-name-part-type="species">brendeli</tp:taxon-name-part></tp:taxon-name></italic> (Casey): <bold>408</bold> habitus in dorsal view <bold>409</bold> median lobe of aedeagus in lateral view <bold>410</bold> male tergite VIII <bold>411</bold> male sternite VIII <bold>412</bold> female tergite VIII <bold>413</bold> female sternite VIII <bold>414</bold> spermatheca. Scale bar of habitus = 1 mm; remaining scale bars = 0.2 mm.</p></caption><graphic xmlns:xlink="http://www.w3.org/1999/xlink" xlink:href="zookeys-573-085-g056.jpg" position="float" orientation="portrait" xlink:type="simple" id="oo_82613.jpg"/></fig></tp:treatment-sec><ref-list><ref id="B37"><mixed-citation xmlns:xlink="http://www.w3.org/1999/xlink" xlink:type="simple">
          <person-group><name name-style="western"><surname>Klimaszewski</surname><given-names>J</given-names></name><name name-style="western"><surname>Langor</surname><given-names>D</given-names></name><name name-style="western"><surname>Pelletier</surname><given-names>G</given-names></name><name name-style="western"><surname>Bourdon</surname><given-names>C</given-names></name><name name-style="western"><surname>Perdereau</surname><given-names>L</given-names></name></person-group> (<year>2011</year>) <source>Aleocharine beetles (<tp:taxon-name><tp:taxon-name-part taxon-name-part-type="order">Coleoptera</tp:taxon-name-part></tp:taxon-name>, <tp:taxon-name><tp:taxon-name-part taxon-name-part-type="family">Staphylinidae</tp:taxon-name-part></tp:taxon-name>) of the province of Newfoundland and Labrador, Canada.</source> <publisher-name>Pensoft Publishers</publisher-name>, <publisher-loc>Sofia and Moscow</publisher-loc>, <size units="page">313 pp</size>.</mixed-citation></ref></ref-list></tp:taxon-treatment>
