# Supplementary material for: Further contributions to the Aleocharinae (Coleoptera, Staphylinidae) fauna of New Brunswick and Canada including descriptions of 27 new species
Source: Zookeys. 2016 Mar 24;(573):85–216. doi: 10.3897/zookeys.573.7016 (PMC4829927; doi:10.3897/zookeys.573.7016)
Supplement: XML Treatment for Atheta (Dimetrota) bubo [file zookeys.573.7016-treatment11.xml]

<!DOCTYPE tp:taxon-treatment
  PUBLIC "-//TaxonX//DTD Taxonomic Treatment Publishing DTD v0 20100105//EN" "tax-treatment-NSO.dtd">
<tp:taxon-treatment xmlns:tp="http://www.plazi.org/taxpub"><tp:treatment-meta><kwd-group><label>Taxon classification</label><kwd><named-content content-type="kingdom">Animalia</named-content></kwd><kwd><named-content content-type="order">Coleoptera</named-content></kwd><kwd><named-content content-type="family">Staphylinidae</named-content></kwd></kwd-group><mixed-citation publication-type="journal"><person-group><name><surname>Webster</surname><given-names>Reginald P.</given-names></name><name><surname>Klimaszewski</surname><given-names>Jan</given-names></name><name><surname>Bourdon</surname><given-names>Caroline</given-names></name><name><surname>Sweeney</surname><given-names>Jon D.</given-names></name><name><surname>Hughes</surname><given-names>Cory C.</given-names></name><name><surname>Labrecque</surname><given-names>Myriam</given-names></name></person-group><article-title>Further contributions to the <tp:taxon-name><tp:taxon-name-part taxon-name-part-type="subfamily">Aleocharinae</tp:taxon-name-part></tp:taxon-name> (<tp:taxon-name><tp:taxon-name-part taxon-name-part-type="order">Coleoptera</tp:taxon-name-part></tp:taxon-name>, <tp:taxon-name><tp:taxon-name-part taxon-name-part-type="family">Staphylinidae</tp:taxon-name-part></tp:taxon-name>) fauna of New Brunswick and Canada including descriptions of 27 new species</article-title><source>Zookeys</source><day>24</day><month>3</month><year>2016</year><volume>2016</volume><issue>573</issue><fpage>85</fpage><lpage>216</lpage><pub-id pub-id-type="doi">10.3897/zookeys.573.7016</pub-id></mixed-citation></tp:treatment-meta><tp:nomenclature><tp:taxon-name>
                      <tp:taxon-name-part taxon-name-part-type="genus">Atheta</tp:taxon-name-part>
                        (<tp:taxon-name-part taxon-name-part-type="subgenus">Dimetrota</tp:taxon-name-part>)
                        <tp:taxon-name-part taxon-name-part-type="species">bubo</tp:taxon-name-part><object-id xmlns:xlink="http://www.w3.org/1999/xlink" content-type="zoobank" xlink:type="simple">http://zoobank.org/52F0D9B5-F397-46CB-8525-83978718B639</object-id></tp:taxon-name><tp:taxon-authority>Klimaszewski &amp; Webster</tp:taxon-authority><tp:taxon-status xmlns:xlink="http://www.w3.org/1999/xlink" xlink:type="simple">sp. n.</tp:taxon-status><xref ref-type="fig" rid="F11">Figs 84–87</xref></tp:nomenclature><tp:treatment-sec sec-type="Holotype (male)"><title>Holotype (male).</title><p>
                      <bold>Canada, New Brunswick, Westmorland Co.</bold>, Sackville, near Ogden Mill, <named-content xmlns:xlink="http://www.w3.org/1999/xlink" content-type="dwc:verbatimCoordinates" xlink:type="simple">45.92155°N, 64.38925°W</named-content>, <named-content xmlns:xlink="http://www.w3.org/1999/xlink" content-type="date" xlink:type="simple">12.V,2006</named-content>, Scott Makepeace, coll. // black spruce forest, in nest contents of Great Horned Owl – <italic><tp:taxon-name><tp:taxon-name-part taxon-name-part-type="genus">Bubo</tp:taxon-name-part> <tp:taxon-name-part taxon-name-part-type="species">virginiensis</tp:taxon-name-part></tp:taxon-name></italic> (<abbrev xmlns:xlink="http://www.w3.org/1999/xlink" content-type="institution" xlink:title="Natural Resources Canada, Canadian Forest Service - Laurentian Forestry Centre, Quebec, Quebec, Canada" xlink:type="simple">LFC</abbrev>).</p></tp:treatment-sec><tp:treatment-sec sec-type="Etymology"><title>Etymology.</title><p>The species name <italic>bubo</italic> is the generic name of <italic><tp:taxon-name><tp:taxon-name-part taxon-name-part-type="genus">Bubo</tp:taxon-name-part> <tp:taxon-name-part taxon-name-part-type="species">virginensis</tp:taxon-name-part></tp:taxon-name></italic>, the great horned owl, from the nest contents of which the holotype specimen was found, used in apposition.</p></tp:treatment-sec><tp:treatment-sec sec-type="Description"><title>Description.</title><p>Body length 2.8 mm, subparallel, moderately flattened, dark brown with darker head, pronotum, and central part of abdomen, elytra with darker scutellar region, legs yellowish brown (Fig. <xref ref-type="fig" rid="F11">84</xref>); integument moderately glossy and more so on abdomen, densely punctate and pubescent, except for head and abdomen; meshed microsculpture of forebody dense and strong with hexagonal sculpticells; head narrower than pronotum, angular posteriorly, eyes large and as long as postocular area dorsally; antennae with articles V–X subquadrate to slightly transverse; pronotum broadest in about middle of its length, rounded laterally and basally, slightly transverse, narrower than elytra, posterior shoulders angular; elytra wider and slightly longer than pronotum; abdomen subparallel. <bold>Male.</bold> Apical margin of tergite VIII with broadly V-shaped apical emargination with small crenulations and two large lateral teeth (Fig. <xref ref-type="fig" rid="F11">86</xref>); median lobe of aedeagus with bulbus moderately large, tubus moderately long, straight with apex slightly produced ventrally in lateral view, apex narrowly triangular and rounded (Fig. <xref ref-type="fig" rid="F11">85</xref>), internal sac structures pronounced at base of tubus (Fig. <xref ref-type="fig" rid="F11">85</xref>). <bold>Female.</bold> Unknown.</p></tp:treatment-sec><tp:treatment-sec sec-type="Natural history"><title>Natural history.</title><p>This species is known only from a single male found in the nest contents of a great horned owl (<italic><tp:taxon-name><tp:taxon-name-part taxon-name-part-type="genus">Bubo</tp:taxon-name-part> <tp:taxon-name-part taxon-name-part-type="species">virginensis</tp:taxon-name-part></tp:taxon-name></italic>) in a black spruce forest in May.</p></tp:treatment-sec><tp:treatment-sec sec-type="Distribution"><title>Distribution.</title><p>Known only from <abbrev xmlns:xlink="http://www.w3.org/1999/xlink" xlink:title="New Brunswick" xlink:type="simple">NB</abbrev>, Canada.</p></tp:treatment-sec><tp:treatment-sec sec-type="Comments"><title>Comments.</title><p>The body shape of this species is somewhat similar to species of <italic><tp:taxon-name><tp:taxon-name-part taxon-name-part-type="genus">Atheta</tp:taxon-name-part> <tp:taxon-name-part taxon-name-part-type="species">picipennis</tp:taxon-name-part></tp:taxon-name></italic> species group, but the genitalia are unique in its form and are not close to any species of <italic><tp:taxon-name><tp:taxon-name-part taxon-name-part-type="genus">Dimetrota</tp:taxon-name-part></tp:taxon-name></italic>.</p><fig id="F11" position="float" orientation="portrait"><label>Figures 84–87.</label><caption><p>
          <tp:taxon-name><tp:taxon-name-part taxon-name-part-type="genus">Atheta</tp:taxon-name-part> (<tp:taxon-name-part taxon-name-part-type="subgenus">Dimetrota</tp:taxon-name-part>) <tp:taxon-name-part taxon-name-part-type="species">bubo</tp:taxon-name-part></tp:taxon-name> Klimaszewski &amp; Webster, sp. n.: <bold>84</bold> habitus in dorsal view <bold>85</bold> median lobe of aedeagus in lateral view <bold>86</bold> male tergite VIII <bold>87</bold> male sternite VIII. Scale bar of habitus = 1 mm; remaining scale bars = 0.2 mm.</p></caption><graphic xmlns:xlink="http://www.w3.org/1999/xlink" xlink:href="zookeys-573-085-g011.jpg" position="float" orientation="portrait" xlink:type="simple" id="oo_82568.jpg"/></fig></tp:treatment-sec></tp:taxon-treatment>
