# Supplementary material for: Further contributions to the Aleocharinae (Coleoptera, Staphylinidae) fauna of New Brunswick and Canada including descriptions of 27 new species
Source: Zookeys. 2016 Mar 24;(573):85–216. doi: 10.3897/zookeys.573.7016 (PMC4829927; doi:10.3897/zookeys.573.7016)
Supplement: XML Treatment for Atheta (Dimetrota) cranberriensis [file zookeys.573.7016-treatment14.xml]

<!DOCTYPE tp:taxon-treatment
  PUBLIC "-//TaxonX//DTD Taxonomic Treatment Publishing DTD v0 20100105//EN" "tax-treatment-NSO.dtd">
<tp:taxon-treatment xmlns:tp="http://www.plazi.org/taxpub"><tp:treatment-meta><kwd-group><label>Taxon classification</label><kwd><named-content content-type="kingdom">Animalia</named-content></kwd><kwd><named-content content-type="order">Coleoptera</named-content></kwd><kwd><named-content content-type="family">Staphylinidae</named-content></kwd></kwd-group><mixed-citation publication-type="journal"><person-group><name><surname>Webster</surname><given-names>Reginald P.</given-names></name><name><surname>Klimaszewski</surname><given-names>Jan</given-names></name><name><surname>Bourdon</surname><given-names>Caroline</given-names></name><name><surname>Sweeney</surname><given-names>Jon D.</given-names></name><name><surname>Hughes</surname><given-names>Cory C.</given-names></name><name><surname>Labrecque</surname><given-names>Myriam</given-names></name></person-group><article-title>Further contributions to the <tp:taxon-name><tp:taxon-name-part taxon-name-part-type="subfamily">Aleocharinae</tp:taxon-name-part></tp:taxon-name> (<tp:taxon-name><tp:taxon-name-part taxon-name-part-type="order">Coleoptera</tp:taxon-name-part></tp:taxon-name>, <tp:taxon-name><tp:taxon-name-part taxon-name-part-type="family">Staphylinidae</tp:taxon-name-part></tp:taxon-name>) fauna of New Brunswick and Canada including descriptions of 27 new species</article-title><source>Zookeys</source><day>24</day><month>3</month><year>2016</year><volume>2016</volume><issue>573</issue><fpage>85</fpage><lpage>216</lpage><pub-id pub-id-type="doi">10.3897/zookeys.573.7016</pub-id></mixed-citation></tp:treatment-meta><tp:nomenclature><tp:taxon-name>
                      <tp:taxon-name-part taxon-name-part-type="genus">Atheta</tp:taxon-name-part>
                        (<tp:taxon-name-part taxon-name-part-type="subgenus">Dimetrota</tp:taxon-name-part>)
                        <tp:taxon-name-part taxon-name-part-type="species">cranberriensis</tp:taxon-name-part><object-id xmlns:xlink="http://www.w3.org/1999/xlink" content-type="zoobank" xlink:type="simple">http://zoobank.org/CC3E9825-C321-4B35-90F6-240D79B35D5B</object-id></tp:taxon-name><tp:taxon-authority>Klimaszewski &amp; Webster</tp:taxon-authority><tp:taxon-status xmlns:xlink="http://www.w3.org/1999/xlink" xlink:type="simple">sp. n.</tp:taxon-status><xref ref-type="fig" rid="F14">Figs 104–111</xref></tp:nomenclature><tp:treatment-sec sec-type="Holotype (male)"><title>Holotype (male).</title><p>
                      <bold>Canada, New Brunswick, Queens Co.</bold>, Cranberry Lake P.N.A., <named-content xmlns:xlink="http://www.w3.org/1999/xlink" content-type="dwc:verbatimCoordinates" xlink:type="simple">46.1125°N, 65.6075W</named-content>, <named-content xmlns:xlink="http://www.w3.org/1999/xlink" content-type="date" xlink:type="simple">21–27.V.2009</named-content>, R. Webster &amp; M.-A. Giguère, coll. // red oak forest, Lindgren funnel trap (<abbrev xmlns:xlink="http://www.w3.org/1999/xlink" content-type="institution" xlink:title="Natural Resources Canada, Canadian Forest Service - Laurentian Forestry Centre, Quebec, Quebec, Canada" xlink:type="simple">LFC</abbrev>). <bold>Paratypes: Canada, New Brunswick, Kent Co.</bold>, Kouchibouguac N.P., near Callanders Beach, <named-content xmlns:xlink="http://www.w3.org/1999/xlink" content-type="dwc:verbatimCoordinates" xlink:type="simple">46.8072°N, 64.9082°W</named-content>, <named-content xmlns:xlink="http://www.w3.org/1999/xlink" content-type="date" xlink:type="simple">21.V.2015</named-content>, R.P. Webster // Margin field/Jack pine forest, in litter in entrance to <italic><tp:taxon-name><tp:taxon-name-part taxon-name-part-type="genus">Marmota</tp:taxon-name-part> <tp:taxon-name-part taxon-name-part-type="species">monax</tp:taxon-name-part></tp:taxon-name></italic> burrow (1 ♂, 3 ♀, <abbrev xmlns:xlink="http://www.w3.org/1999/xlink" content-type="institution" xlink:title="Reginald Webster Collection, Charters Settlement, New Brunswick, Canada" xlink:type="simple">RWC</abbrev>). <bold>Queens Co.</bold>, Cranberry Lake P.N.A., <named-content xmlns:xlink="http://www.w3.org/1999/xlink" content-type="dwc:verbatimCoordinates" xlink:type="simple">46.1125°N, 65.6075°W</named-content>, <named-content xmlns:xlink="http://www.w3.org/1999/xlink" content-type="date" xlink:type="simple">12–21.V.2009</named-content>, R. Webster &amp; M.-A. Giguère // Red oak forest, Lindgren funnel traps (1 ♂, 1 ♀, <abbrev xmlns:xlink="http://www.w3.org/1999/xlink" content-type="institution" xlink:title="Reginald Webster Collection, Charters Settlement, New Brunswick, Canada" xlink:type="simple">RWC</abbrev>); same data except <named-content xmlns:xlink="http://www.w3.org/1999/xlink" content-type="date" xlink:type="simple">21–27.V.2009</named-content> (1 ♀, <abbrev xmlns:xlink="http://www.w3.org/1999/xlink" content-type="institution" xlink:title="Reginald Webster Collection, Charters Settlement, New Brunswick, Canada" xlink:type="simple">RWC</abbrev>); Jemseg, <named-content xmlns:xlink="http://www.w3.org/1999/xlink" content-type="dwc:verbatimCoordinates" xlink:type="simple">45.8412°N, 66.1195°W</named-content>, <named-content xmlns:xlink="http://www.w3.org/1999/xlink" content-type="date" xlink:type="simple">14–28.V.2012</named-content>, C. Alderson &amp; V. Webster // Hardwood woodland near seasonally flooded marsh, Lindgren funnel trap 1 m high under <italic><tp:taxon-name><tp:taxon-name-part taxon-name-part-type="genus">Quercus</tp:taxon-name-part> <tp:taxon-name-part taxon-name-part-type="species">macrocarpa</tp:taxon-name-part></tp:taxon-name></italic> (♂, <abbrev xmlns:xlink="http://www.w3.org/1999/xlink" content-type="institution" xlink:title="Reginald Webster Collection, Charters Settlement, New Brunswick, Canada" xlink:type="simple">RWC</abbrev>). <bold>York Co.</bold>, New Maryland, Charters Settlement, <named-content xmlns:xlink="http://www.w3.org/1999/xlink" content-type="dwc:verbatimCoordinates" xlink:type="simple">45.8395°N, 66.7391°W</named-content>, <named-content xmlns:xlink="http://www.w3.org/1999/xlink" content-type="date" xlink:type="simple">17.V.2010</named-content>, <named-content xmlns:xlink="http://www.w3.org/1999/xlink" content-type="date" xlink:type="simple">8.V.2011</named-content>, R.P. Webster // Mixed forest opening, collected with net during evening flight between 16:30 and 19:00 h (1 ♀, <abbrev xmlns:xlink="http://www.w3.org/1999/xlink" content-type="institution" xlink:title="Reginald Webster Collection, Charters Settlement, New Brunswick, Canada" xlink:type="simple">RWC</abbrev>); same data except <named-content xmlns:xlink="http://www.w3.org/1999/xlink" content-type="date" xlink:type="simple">21.IV.2010</named-content> (1 ♀, <abbrev xmlns:xlink="http://www.w3.org/1999/xlink" content-type="institution" xlink:title="Natural Resources Canada, Canadian Forest Service - Laurentian Forestry Centre, Quebec, Quebec, Canada" xlink:type="simple">LFC</abbrev>).</p><!--PageBreak--></tp:treatment-sec><tp:treatment-sec sec-type="Etymology"><title>Etymology.</title><p>This species is named after Cranberry Lake P.N.A. (Protected Natural Area) where the type specimen and most paratypes were collected.</p></tp:treatment-sec><tp:treatment-sec sec-type="Description"><title>Description.</title><p>Body length 3.2–3.8 mm, moderately narrow, subparallel (Fig. <xref ref-type="fig" rid="F14">104</xref>); antennae, head, pronotum, and most of abdomen except for apical part dark brown, elytra and legs light brown to yellowish brown; forebody with minute and sparse punctation, moderately glossy; head angular posteriorly, with moderately large eyes; antennae with articles V–X slightly transverse and progressively more so toward apex; pronotum angular posterolaterally and rounded anteriorly, transverse, wider than head and narrower than elytra, pubescence directed laterad from midline of disk; elytra with pubescence directed posterolaterad from midline of disk; abdomen at middle as broad as elytra, broadly arcuate laterally. <bold>Male.</bold> Median lobe of aedeagus with bulbus broad, oval, tubus short, triangular in dorsal view (Fig. <xref ref-type="fig" rid="F14">105</xref>), and straight with rounded apex in lateral view (Fig. <xref ref-type="fig" rid="F14">106</xref>); internal sac with structures not apparent (Figs <xref ref-type="fig" rid="F14">105</xref>, <xref ref-type="fig" rid="F14">106</xref>); tergite VIII truncate apically, slightly emarginate medially bearing some crenulation, with angular lateral edges (Fig. <xref ref-type="fig" rid="F14">107</xref>); sternite VIII rounded apically (Fig. <xref ref-type="fig" rid="F14">108</xref>). <bold>Female.</bold> Tergite VIII with apical margin arcuate (Fig. <xref ref-type="fig" rid="F14">109</xref>); sternite VIII broadly rounded apically (Fig. <xref ref-type="fig" rid="F14">110</xref>); spermatheca with elongate sac-shaped capsule and sinuate stem narrowly looped posteriorly (Fig. <xref ref-type="fig" rid="F14">111</xref>).</p></tp:treatment-sec><tp:treatment-sec sec-type="Distribution"><title>Distribution.</title><p>Known only from <abbrev xmlns:xlink="http://www.w3.org/1999/xlink" xlink:title="New Brunswick" xlink:type="simple">NB</abbrev>, Canada.</p></tp:treatment-sec><tp:treatment-sec sec-type="Natural history"><title>Natural history.</title><p>Most adults were captured in Lindgren funnel traps in a red oak forest and a hardwood woodland near a seasonally flooded marsh. Other individuals were collected with a net between 16:30 and 19:00 h in a mixed forest opening. Four individuals were collected from litter from the entrance of a groundhog burrow. It is possible that this species is associated with ground-nesting mammals, but more sampling from this habitat is required. All specimens were captured in May.</p></tp:treatment-sec><tp:treatment-sec sec-type="Comments"><title>Comments.</title><p>This species is externally very similar to <italic><tp:taxon-name><tp:taxon-name-part taxon-name-part-type="genus">Atheta</tp:taxon-name-part> <tp:taxon-name-part taxon-name-part-type="species">alesi</tp:taxon-name-part></tp:taxon-name></italic> Klimaszewski &amp; Brunke, and has similar body coloration and pubescence pattern with the pubescence appearing soft, but has a much broader and more elongate body (body length 3.2–3.8 mm compared with 2.4–2.6 mm in <italic><tp:taxon-name><tp:taxon-name-part taxon-name-part-type="genus">Atheta</tp:taxon-name-part> <tp:taxon-name-part taxon-name-part-type="species">alesi</tp:taxon-name-part></tp:taxon-name></italic> (<xref ref-type="bibr" rid="B38">Klimaszewski et al. 2012</xref>); has more robust antennae with articles VIII-X less transverse that those in <italic><tp:taxon-name><tp:taxon-name-part taxon-name-part-type="genus">Atheta</tp:taxon-name-part> <tp:taxon-name-part taxon-name-part-type="species">alesi</tp:taxon-name-part></tp:taxon-name></italic>, has broader (almost as broad as base of elytra) and differently shaped pronotum with strongly angular posterior angles, and elytra less contrasting yellow. The genitalia are superficially similar in the two species, but the apical margin of male tergite VIII in <italic><tp:taxon-name><tp:taxon-name-part taxon-name-part-type="genus">Atheta</tp:taxon-name-part> <tp:taxon-name-part taxon-name-part-type="species">cranberriensis</tp:taxon-name-part></tp:taxon-name></italic> has a more arcuate emargination (Fig. <xref ref-type="fig" rid="F14">107</xref>), and that of <italic><tp:taxon-name><tp:taxon-name-part taxon-name-part-type="genus">Atheta</tp:taxon-name-part> <tp:taxon-name-part taxon-name-part-type="species">alesi</tp:taxon-name-part></tp:taxon-name></italic> has a more angular broadly V-shaped emargination.</p><fig id="F14" position="float" orientation="portrait"><label>Figures 104–111.</label><caption><p>
          <tp:taxon-name><tp:taxon-name-part taxon-name-part-type="genus">Atheta</tp:taxon-name-part> (<tp:taxon-name-part taxon-name-part-type="subgenus">Dimetrota</tp:taxon-name-part>) <tp:taxon-name-part taxon-name-part-type="species">cranberriensis</tp:taxon-name-part></tp:taxon-name> Klimaszewski &amp; Webster, sp. n.: <bold>104</bold> habitus in dorsal view <bold>105</bold> median lobe of aedeagus in dorsal view <bold>106</bold> median lobe of aedeagus in lateral view <bold>107</bold> male tergite VIII <bold>108</bold> male sternite VIII <bold>109</bold> female tergite VIII <bold>110</bold> female sternite VIII <bold>111</bold> spermatheca. Scale bar of habitus = 1 mm; remaining scale bars = 0.2 mm.</p></caption><graphic xmlns:xlink="http://www.w3.org/1999/xlink" xlink:href="zookeys-573-085-g014.jpg" position="float" orientation="portrait" xlink:type="simple" id="oo_82571.jpg"/></fig></tp:treatment-sec><ref-list><ref id="B38"><mixed-citation xmlns:xlink="http://www.w3.org/1999/xlink" xlink:type="simple">
          <person-group><name name-style="western"><surname>Klimaszewski</surname><given-names>J</given-names></name><name name-style="western"><surname>Godin</surname><given-names>B</given-names></name><name name-style="western"><surname>Bourdon</surname><given-names>C</given-names></name></person-group> (<year>2012</year>) <article-title>Further contributions to the aleocharine fauna of the Yukon Territory, Canada (<tp:taxon-name><tp:taxon-name-part taxon-name-part-type="order">Coleoptera</tp:taxon-name-part></tp:taxon-name>, <tp:taxon-name><tp:taxon-name-part taxon-name-part-type="family">Staphylinidae</tp:taxon-name-part></tp:taxon-name>).</article-title> <source>ZooKeys</source> <volume>186</volume>: <fpage>207</fpage>–<lpage>237</lpage>. doi: <ext-link xlink:type="simple" ext-link-type="doi" xlink:href="10.3897/zookeys.186.2674">10.3897/zookeys.186.2674</ext-link></mixed-citation></ref></ref-list></tp:taxon-treatment>
