# Supplementary material for: Further contributions to the Aleocharinae (Coleoptera, Staphylinidae) fauna of New Brunswick and Canada including descriptions of 27 new species
Source: Zookeys. 2016 Mar 24;(573):85–216. doi: 10.3897/zookeys.573.7016 (PMC4829927; doi:10.3897/zookeys.573.7016)
Supplement: XML Treatment for Atheta (Dimetrota) makepeacei [file zookeys.573.7016-treatment16.xml]

<!DOCTYPE tp:taxon-treatment
  PUBLIC "-//TaxonX//DTD Taxonomic Treatment Publishing DTD v0 20100105//EN" "tax-treatment-NSO.dtd">
<tp:taxon-treatment xmlns:tp="http://www.plazi.org/taxpub"><tp:treatment-meta><kwd-group><label>Taxon classification</label><kwd><named-content content-type="kingdom">Animalia</named-content></kwd><kwd><named-content content-type="order">Coleoptera</named-content></kwd><kwd><named-content content-type="family">Staphylinidae</named-content></kwd></kwd-group><mixed-citation publication-type="journal"><person-group><name><surname>Webster</surname><given-names>Reginald P.</given-names></name><name><surname>Klimaszewski</surname><given-names>Jan</given-names></name><name><surname>Bourdon</surname><given-names>Caroline</given-names></name><name><surname>Sweeney</surname><given-names>Jon D.</given-names></name><name><surname>Hughes</surname><given-names>Cory C.</given-names></name><name><surname>Labrecque</surname><given-names>Myriam</given-names></name></person-group><article-title>Further contributions to the <tp:taxon-name><tp:taxon-name-part taxon-name-part-type="subfamily">Aleocharinae</tp:taxon-name-part></tp:taxon-name> (<tp:taxon-name><tp:taxon-name-part taxon-name-part-type="order">Coleoptera</tp:taxon-name-part></tp:taxon-name>, <tp:taxon-name><tp:taxon-name-part taxon-name-part-type="family">Staphylinidae</tp:taxon-name-part></tp:taxon-name>) fauna of New Brunswick and Canada including descriptions of 27 new species</article-title><source>Zookeys</source><day>24</day><month>3</month><year>2016</year><volume>2016</volume><issue>573</issue><fpage>85</fpage><lpage>216</lpage><pub-id pub-id-type="doi">10.3897/zookeys.573.7016</pub-id></mixed-citation></tp:treatment-meta><tp:nomenclature><tp:taxon-name>
                      <tp:taxon-name-part taxon-name-part-type="genus">Atheta</tp:taxon-name-part>
                        (<tp:taxon-name-part taxon-name-part-type="subgenus">Dimetrota</tp:taxon-name-part>)
                        <tp:taxon-name-part taxon-name-part-type="species">makepeacei</tp:taxon-name-part><object-id xmlns:xlink="http://www.w3.org/1999/xlink" content-type="zoobank" xlink:type="simple">http://zoobank.org/2E754A90-9AB1-405C-81F9-3E6A8837EFB5</object-id></tp:taxon-name><tp:taxon-authority>Klimaszewski &amp; Webster</tp:taxon-authority><tp:taxon-status xmlns:xlink="http://www.w3.org/1999/xlink" xlink:type="simple">sp. n.</tp:taxon-status><xref ref-type="fig" rid="F16">Figs 120–127</xref></tp:nomenclature><tp:treatment-sec sec-type="Holotype (male)"><title>Holotype (male).</title><p>
                      <bold>Canada, New Brunswick, Carleton Co.</bold>, Hay Settlement, <named-content xmlns:xlink="http://www.w3.org/1999/xlink" content-type="dwc:verbatimCoordinates" xlink:type="simple">46.0339°N, 67.5797°W</named-content>, <named-content xmlns:xlink="http://www.w3.org/1999/xlink" content-type="date" xlink:type="simple">24.V.2007</named-content>, S. Makepeace &amp; R. Webster, coll. // nest box contents of Barred Owl (1 litre), moist smelly (urine smell) organic material (mostly wood chips), with small bones and insect parts (<abbrev xmlns:xlink="http://www.w3.org/1999/xlink" content-type="institution" xlink:title="Natural Resources Canada, Canadian Forest Service - Laurentian Forestry Centre, Quebec, Quebec, Canada" xlink:type="simple">LFC</abbrev>). <bold>Paratypes: Canada, New Brunswick, Carleton Co.</bold>, Hay Settlement, <named-content xmlns:xlink="http://www.w3.org/1999/xlink" content-type="dwc:verbatimCoordinates" xlink:type="simple">46.0339°N, 67.5797°W</named-content>, <named-content xmlns:xlink="http://www.w3.org/1999/xlink" content-type="date" xlink:type="simple">24.V.2007</named-content>, S. Makepeace &amp; R. Webster, coll. // nest box contents of Barred Owl (1 litre), moist smelly (urine smell) organic material (mostly wood chips), with small bones and insect parts (1 ♀, <abbrev xmlns:xlink="http://www.w3.org/1999/xlink" content-type="institution" xlink:title="Natural Resources Canada, Canadian Forest Service - Laurentian Forestry Centre, Quebec, Quebec, Canada" xlink:type="simple">LFC</abbrev>); Benton, <named-content xmlns:xlink="http://www.w3.org/1999/xlink" content-type="dwc:verbatimCoordinates" xlink:type="simple">45.99611°N, 67.58640°W</named-content>, <named-content xmlns:xlink="http://www.w3.org/1999/xlink" content-type="date" xlink:type="simple">24.V.2007</named-content>, S. Makepeace &amp; R. Webster, coll. // Nest contents of Barred Owl, young chicks present, moist smelly organic material and regurgitated pellets, feathers, fur, &amp; small bones (1 ♀, <abbrev xmlns:xlink="http://www.w3.org/1999/xlink" content-type="institution" xlink:title="Reginald Webster Collection, Charters Settlement, New Brunswick, Canada" xlink:type="simple">RWC</abbrev>); Jackson Falls, “Bell Forest”, <named-content xmlns:xlink="http://www.w3.org/1999/xlink" content-type="dwc:verbatimCoordinates" xlink:type="simple">46.2200°N, 67.7230°W</named-content>, <named-content xmlns:xlink="http://www.w3.org/1999/xlink" content-type="date" xlink:type="simple">7.VIII.2009</named-content>, R.P. Webster // Rich Appalachian Hardwood Forest, on gilled mushroom (1 ♀, <abbrev xmlns:xlink="http://www.w3.org/1999/xlink" content-type="institution" xlink:title="Reginald Webster Collection, Charters Settlement, New Brunswick, Canada" xlink:type="simple">RWC</abbrev>). <bold>Queens Co.</bold>, Rees, near Grand Lake, <named-content xmlns:xlink="http://www.w3.org/1999/xlink" content-type="dwc:verbatimCoordinates" xlink:type="simple">46.00164°N, 65.94656°W</named-content>, <named-content xmlns:xlink="http://www.w3.org/1999/xlink" content-type="date" xlink:type="simple">29.V.2007</named-content>, S. Makepeace &amp; R. <!--PageBreak-->Webster, coll. // Nest contents of Barred Owl, moist smelly organic material and regurgitated pellets, feathers, fur, &amp; small bones (1 ♂, <abbrev xmlns:xlink="http://www.w3.org/1999/xlink" content-type="institution" xlink:title="Reginald Webster Collection, Charters Settlement, New Brunswick, Canada" xlink:type="simple">RWC</abbrev>).</p></tp:treatment-sec><tp:treatment-sec sec-type="Etymology"><title>Etymology.</title><p>This species is named in honor of Scott Makepeace who collected the contents from barred owl (<italic><tp:taxon-name><tp:taxon-name-part taxon-name-part-type="genus">Strix</tp:taxon-name-part> <tp:taxon-name-part taxon-name-part-type="species">varia</tp:taxon-name-part></tp:taxon-name></italic> Barton) nests that contained most specimens of this species.</p></tp:treatment-sec><tp:treatment-sec sec-type="Description"><title>Description.</title><p>Body length 2.7 mm, moderately narrowly elongate; head, pronotum, and most of abdomen except for basal part black, antennae, legs brown, and elytra brown mottled with black (Fig. <xref ref-type="fig" rid="F16">120</xref>); integument moderately glossy; forebody with minute and moderately dense punctation and pubescence; head rounded posteriorly, with moderately large eyes, antenna with articles V–X slightly transverse and progressively more so toward apex; pronotum rounded anteriorly and posterolaterally, transverse, wider than head and narrower than elytra, pubescence directed laterad from midline of disk; elytra transverse, with pubescence directed posterolaterad and some with wavy pattern near suture; abdomen at base almost as broad as elytra, broadly arcuate laterally. <bold>Male.</bold> Median lobe of aedeagus with bulbus broad, oval, tubus long, narrowly triangular in dorsal view (Fig. <xref ref-type="fig" rid="F16">121</xref>), and produced ventrally, with apical part enlarged and narrowly triangular in lateral view (Fig. <xref ref-type="fig" rid="F16">122</xref>); internal sac with elongate structures (Figs <xref ref-type="fig" rid="F16">121</xref>, <xref ref-type="fig" rid="F16">122</xref>); tergite VIII with two apico-lateral teeth and sinuate apical margin (Fig. <xref ref-type="fig" rid="F16">123</xref>); sternite VIII rounded apically (Fig. <xref ref-type="fig" rid="F16">124</xref>). <bold>Female.</bold> Tergite VIII with apical margin broadly arcuate (Fig. <xref ref-type="fig" rid="F16">125</xref>); sternite VIII broadly rounded apically (Fig. <xref ref-type="fig" rid="F16">126</xref>); spermatheca with broad and elongate club-shaped capsule bearing large apical invagination and with sinuate stem narrowly looped and twisted posteriorly (Fig. <xref ref-type="fig" rid="F16">127</xref>).</p></tp:treatment-sec><tp:treatment-sec sec-type="Distribution"><title>Distribution.</title><p>Known only from <abbrev xmlns:xlink="http://www.w3.org/1999/xlink" xlink:title="New Brunswick" xlink:type="simple">NB</abbrev>, Canada.</p></tp:treatment-sec><tp:treatment-sec sec-type="Natural history"><title>Natural history.</title><p>Four of the adults were collected from the nest contents of barred owls (which nest in tree holes) that consisted of moist smelly organic material with regurgitated pellets, feathers, fur, and small bones. Another specimen was found in a gilled mushroom. It is possible that this species is associated with birds and other species that nest in tree holes. This species was found in old hardwood forests during May and August.</p></tp:treatment-sec><tp:treatment-sec sec-type="Comments"><title>Comments.</title><p>The aedeagus of <italic><tp:taxon-name><tp:taxon-name-part taxon-name-part-type="genus">Atheta</tp:taxon-name-part> <tp:taxon-name-part taxon-name-part-type="species">makepeacei</tp:taxon-name-part></tp:taxon-name></italic> is unique for the triangular apical part of the tubus and the narrow apex in lateral view (Fig. <xref ref-type="fig" rid="F16">122</xref>); the shape of the spermatheca is also different from the remaining Nearctic <italic><tp:taxon-name><tp:taxon-name-part taxon-name-part-type="genus">Atheta</tp:taxon-name-part></tp:taxon-name></italic> species known to us. We have tentatively affiliated this species with the subgenus <italic><tp:taxon-name><tp:taxon-name-part taxon-name-part-type="genus">Dimetrota</tp:taxon-name-part></tp:taxon-name></italic> based on external body characteristics.</p><fig id="F16" position="float" orientation="portrait"><label>Figures 120–127.</label><caption><p>
          <tp:taxon-name><tp:taxon-name-part taxon-name-part-type="genus">Atheta</tp:taxon-name-part> (<tp:taxon-name-part taxon-name-part-type="subgenus">Dimetrota</tp:taxon-name-part>) <tp:taxon-name-part taxon-name-part-type="species">makepeacei</tp:taxon-name-part></tp:taxon-name> Klimaszewski &amp; Webster, sp. n.: <bold>120</bold> habitus in dorsal view <bold>121</bold> median lobe of aedeagus in dorsal view <bold>122</bold> median lobe of aedeagus in lateral view <bold>123</bold> male tergite VIII <bold>124</bold> male sternite VIII <bold>125</bold> female tergite VIII <bold>126</bold> female sternite VIII <bold>127</bold> spermatheca. Scale bar of habitus = 1 mm; remaining scale bars = 0.2 mm.</p></caption><graphic xmlns:xlink="http://www.w3.org/1999/xlink" xlink:href="zookeys-573-085-g016.jpg" position="float" orientation="portrait" xlink:type="simple" id="oo_82641.jpg"/></fig></tp:treatment-sec></tp:taxon-treatment>
