# Supplementary material for: Further contributions to the Aleocharinae (Coleoptera, Staphylinidae) fauna of New Brunswick and Canada including descriptions of 27 new species
Source: Zookeys. 2016 Mar 24;(573):85–216. doi: 10.3897/zookeys.573.7016 (PMC4829927; doi:10.3897/zookeys.573.7016)
Supplement: XML Treatment for Atheta (Dimetrota) petitcapensis [file zookeys.573.7016-treatment18.xml]

<!DOCTYPE tp:taxon-treatment
  PUBLIC "-//TaxonX//DTD Taxonomic Treatment Publishing DTD v0 20100105//EN" "tax-treatment-NSO.dtd">
<tp:taxon-treatment xmlns:tp="http://www.plazi.org/taxpub"><tp:treatment-meta><kwd-group><label>Taxon classification</label><kwd><named-content content-type="kingdom">Animalia</named-content></kwd><kwd><named-content content-type="order">Coleoptera</named-content></kwd><kwd><named-content content-type="family">Staphylinidae</named-content></kwd></kwd-group><mixed-citation publication-type="journal"><person-group><name><surname>Webster</surname><given-names>Reginald P.</given-names></name><name><surname>Klimaszewski</surname><given-names>Jan</given-names></name><name><surname>Bourdon</surname><given-names>Caroline</given-names></name><name><surname>Sweeney</surname><given-names>Jon D.</given-names></name><name><surname>Hughes</surname><given-names>Cory C.</given-names></name><name><surname>Labrecque</surname><given-names>Myriam</given-names></name></person-group><article-title>Further contributions to the <tp:taxon-name><tp:taxon-name-part taxon-name-part-type="subfamily">Aleocharinae</tp:taxon-name-part></tp:taxon-name> (<tp:taxon-name><tp:taxon-name-part taxon-name-part-type="order">Coleoptera</tp:taxon-name-part></tp:taxon-name>, <tp:taxon-name><tp:taxon-name-part taxon-name-part-type="family">Staphylinidae</tp:taxon-name-part></tp:taxon-name>) fauna of New Brunswick and Canada including descriptions of 27 new species</article-title><source>Zookeys</source><day>24</day><month>3</month><year>2016</year><volume>2016</volume><issue>573</issue><fpage>85</fpage><lpage>216</lpage><pub-id pub-id-type="doi">10.3897/zookeys.573.7016</pub-id></mixed-citation></tp:treatment-meta><tp:nomenclature><tp:taxon-name>
                      <tp:taxon-name-part taxon-name-part-type="genus">Atheta</tp:taxon-name-part>
                        (<tp:taxon-name-part taxon-name-part-type="subgenus">Dimetrota</tp:taxon-name-part>)
                        <tp:taxon-name-part taxon-name-part-type="species">petitcapensis</tp:taxon-name-part><object-id xmlns:xlink="http://www.w3.org/1999/xlink" content-type="zoobank" xlink:type="simple">http://zoobank.org/45AFE2E2-EE52-441B-B395-E5BA0F6044D2</object-id></tp:taxon-name><tp:taxon-authority>Klimaszewski &amp; Webster</tp:taxon-authority><tp:taxon-status xmlns:xlink="http://www.w3.org/1999/xlink" xlink:type="simple">sp. n.</tp:taxon-status><xref ref-type="fig" rid="F18">Figs 133–140</xref></tp:nomenclature><tp:treatment-sec sec-type="Holotype (male)"><title>Holotype (male).</title><p>
                      <bold>Canada, New Brunswick, Westmorland Co</bold>., Petit Cap, <named-content xmlns:xlink="http://www.w3.org/1999/xlink" content-type="dwc:verbatimCoordinates" xlink:type="simple">46.1879°N, 64.1503°W</named-content>, <named-content xmlns:xlink="http://www.w3.org/1999/xlink" content-type="date" xlink:type="simple">17.VI.2014</named-content>, M.-A. Giguère &amp; R.P. Webster, coll. // sandy sea beach, under sea wrack and grass debris (<abbrev xmlns:xlink="http://www.w3.org/1999/xlink" content-type="institution" xlink:title="Natural Resources Canada, Canadian Forest Service - Laurentian Forestry Centre, Quebec, Quebec, Canada" xlink:type="simple">LFC</abbrev>). <bold>Paratypes</bold>: Same data as the holotype (1 ♀, <abbrev xmlns:xlink="http://www.w3.org/1999/xlink" content-type="institution" xlink:title="Natural Resources Canada, Canadian Forest Service - Laurentian Forestry Centre, Quebec, Quebec, Canada" xlink:type="simple">LFC</abbrev>; 3 ♀, <abbrev xmlns:xlink="http://www.w3.org/1999/xlink" content-type="institution" xlink:title="Reginald Webster Collection, Charters Settlement, New Brunswick, Canada" xlink:type="simple">RWC</abbrev>); same data except: <named-content xmlns:xlink="http://www.w3.org/1999/xlink" content-type="date" xlink:type="simple">19.VI.2012</named-content>, R.P. Webster &amp; D. Sabine, coll. // sandy barrier sea beach, sifting drift material, mostly dried/decaying sea wrack (1 ♀, <abbrev xmlns:xlink="http://www.w3.org/1999/xlink" content-type="institution" xlink:title="Natural Resources Canada, Canadian Forest Service - Laurentian Forestry Centre, Quebec, Quebec, Canada" xlink:type="simple">LFC</abbrev>; 1 ♂, 1 ♀, <abbrev xmlns:xlink="http://www.w3.org/1999/xlink" content-type="institution" xlink:title="Reginald Webster Collection, Charters Settlement, New Brunswick, Canada" xlink:type="simple">RWC</abbrev>)</p></tp:treatment-sec><tp:treatment-sec sec-type="Etymology"><title>Etymology.</title><p>Named after the village of Petit Cap where the holotype and paratypes were collected.</p></tp:treatment-sec><tp:treatment-sec sec-type="Description"><title>Description.</title><p>Body length 2.7–2.9 mm, [narrow], narrowly elongate, broadest at elytra, dark brown to nearly black, with legs and last article of maxillary palps yellowish brown (Fig. <xref ref-type="fig" rid="F18">133</xref>); integument moderately glossy with strong meshed microsculpture; forebody with fine and dense punctation and pubescence; head elongate, rounded posterolaterally, with moderately large eyes, each about as long as postocular area; an<!--PageBreak-->tennae with articles V–X subquadrate to moderately transverse; pronotum transverse, broadest at middle, arcuate on sides, slightly wider than head and distinctly narrower than elytra, pubescence directed laterad and apicad, forming arcuate lines from midline of disk; elytra transverse, with pubescence directed posterolaterad and forming waves posteriorly; abdomen subparallel. <bold>Male.</bold> Median lobe of aedeagus with bulbus narrowly oval, with apical processes angular, tubus narrowly elongate, triangular in dorsal view (Fig. <xref ref-type="fig" rid="F18">134</xref>), and slightly produced ventrally at apex, with apical part narrow and triangular in lateral view, venter broadly arcuate (Fig. <xref ref-type="fig" rid="F18">135</xref>); internal sac with two pairs of strongly sclerotized structures (Figs <xref ref-type="fig" rid="F18">134</xref>, <xref ref-type="fig" rid="F18">135</xref>); tergite VIII truncate apically and with two larger lateral teeth and several small ones between (Fig. <xref ref-type="fig" rid="F18">136</xref>); sternite VIII rounded apically (Fig. <xref ref-type="fig" rid="F18">137</xref>). <bold>Female.</bold> Tergite VIII truncate apically (Fig. <xref ref-type="fig" rid="F18">138</xref>); sternite VIII broadly rounded apically (Fig. <xref ref-type="fig" rid="F18">139</xref>); spermatheca with capsule small, club shaped, and with narrow and moderately deep apical invagination, stem thin and irregularly twisted posteriorly (Fig. <xref ref-type="fig" rid="F18">140</xref>).</p></tp:treatment-sec><tp:treatment-sec sec-type="Distribution"><title>Distribution.</title><p>Known only from <abbrev xmlns:xlink="http://www.w3.org/1999/xlink" xlink:title="New Brunswick" xlink:type="simple">NB</abbrev>, Canada.</p><p>
                      <bold>Natural History.</bold> Adults of this species were found under sea wrack and grass debris on a sea beach in the upper intertidal zone.</p></tp:treatment-sec><tp:treatment-sec sec-type="Comments"><title>Comments.</title><p>This species is superficially similar externally to species of the genus <italic><tp:taxon-name><tp:taxon-name-part taxon-name-part-type="genus">Psammostiba</tp:taxon-name-part></tp:taxon-name></italic> Yosii and Sawada, but has differently shaped mouth parts and genitalia. We include this species in the subgenus <italic><tp:taxon-name><tp:taxon-name-part taxon-name-part-type="genus">Dimetrota</tp:taxon-name-part></tp:taxon-name></italic> on the basis of body pubescence pattern, forebody punctation, and the type of genitalia.</p><fig id="F18" position="float" orientation="portrait"><label>Figures 133–140.</label><caption><p>
          <tp:taxon-name><tp:taxon-name-part taxon-name-part-type="genus">Atheta</tp:taxon-name-part> (<tp:taxon-name-part taxon-name-part-type="subgenus">Dimetrota</tp:taxon-name-part>) <tp:taxon-name-part taxon-name-part-type="species">petitcapensis</tp:taxon-name-part></tp:taxon-name> Klimaszewski &amp; Webster, sp. n.: <bold>133</bold> habitus in dorsal view <bold>134</bold> median lobe of aedeagus in dorsal view <bold>135</bold> median lobe of aedeagus in lateral view <bold>136</bold> male tergite VIII <bold>137</bold> male sternite VIII <bold>138</bold> female tergite VIII <bold>139</bold> female sternite VIII <bold>140</bold> spermatheca. Scale bar of habitus = 1 mm; remaining scale bars = 0.2 mm.</p></caption><graphic xmlns:xlink="http://www.w3.org/1999/xlink" xlink:href="zookeys-573-085-g018.jpg" position="float" orientation="portrait" xlink:type="simple" id="oo_82575.jpg"/></fig></tp:treatment-sec></tp:taxon-treatment>
