# Supplementary material for: Further contributions to the Aleocharinae (Coleoptera, Staphylinidae) fauna of New Brunswick and Canada including descriptions of 27 new species
Source: Zookeys. 2016 Mar 24;(573):85–216. doi: 10.3897/zookeys.573.7016 (PMC4829927; doi:10.3897/zookeys.573.7016)
Supplement: XML Treatment for Atheta (sensu lato) thujae [file zookeys.573.7016-treatment21.xml]

<!DOCTYPE tp:taxon-treatment
  PUBLIC "-//TaxonX//DTD Taxonomic Treatment Publishing DTD v0 20100105//EN" "tax-treatment-NSO.dtd">
<tp:taxon-treatment xmlns:tp="http://www.plazi.org/taxpub"><tp:treatment-meta><kwd-group><label>Taxon classification</label><kwd><named-content content-type="kingdom">Animalia</named-content></kwd><kwd><named-content content-type="order">Coleoptera</named-content></kwd><kwd><named-content content-type="family">Staphylinidae</named-content></kwd></kwd-group><mixed-citation publication-type="journal"><person-group><name><surname>Webster</surname><given-names>Reginald P.</given-names></name><name><surname>Klimaszewski</surname><given-names>Jan</given-names></name><name><surname>Bourdon</surname><given-names>Caroline</given-names></name><name><surname>Sweeney</surname><given-names>Jon D.</given-names></name><name><surname>Hughes</surname><given-names>Cory C.</given-names></name><name><surname>Labrecque</surname><given-names>Myriam</given-names></name></person-group><article-title>Further contributions to the <tp:taxon-name><tp:taxon-name-part taxon-name-part-type="subfamily">Aleocharinae</tp:taxon-name-part></tp:taxon-name> (<tp:taxon-name><tp:taxon-name-part taxon-name-part-type="order">Coleoptera</tp:taxon-name-part></tp:taxon-name>, <tp:taxon-name><tp:taxon-name-part taxon-name-part-type="family">Staphylinidae</tp:taxon-name-part></tp:taxon-name>) fauna of New Brunswick and Canada including descriptions of 27 new species</article-title><source>Zookeys</source><day>24</day><month>3</month><year>2016</year><volume>2016</volume><issue>573</issue><fpage>85</fpage><lpage>216</lpage><pub-id pub-id-type="doi">10.3897/zookeys.573.7016</pub-id></mixed-citation></tp:treatment-meta><tp:nomenclature><tp:taxon-name>
                      <tp:taxon-name-part taxon-name-part-type="genus">Atheta</tp:taxon-name-part>
                      <tp:taxon-name-part taxon-name-part-type="sensu">(sensu lato)</tp:taxon-name-part>
                      <tp:taxon-name-part taxon-name-part-type="species">thujae</tp:taxon-name-part>
                      <object-id xmlns:xlink="http://www.w3.org/1999/xlink" content-type="zoobank" xlink:type="simple">http://zoobank.org/48A53E40-4216-49F5-9BBF-A5AFA9F251AA</object-id>
                    </tp:taxon-name><tp:taxon-authority>Klimaszewski &amp; Webster</tp:taxon-authority><tp:taxon-status xmlns:xlink="http://www.w3.org/1999/xlink" xlink:type="simple">sp. n.</tp:taxon-status><xref ref-type="fig" rid="F21">Figs 154–160</xref><!--PageBreak--><!--PageBreak--></tp:nomenclature><tp:treatment-sec sec-type="Holotype (male)"><title>Holotype (male).</title><p>
                      <bold>Canada, New Brunswick, Charlotte Co.</bold>, 10 km NW of New River Beach, <named-content xmlns:xlink="http://www.w3.org/1999/xlink" content-type="dwc:verbatimCoordinates" xlink:type="simple">45.2110 N, 66.6170°W</named-content>, <named-content xmlns:xlink="http://www.w3.org/1999/xlink" content-type="date" xlink:type="simple">17–31.V.2010</named-content>, R. Webster &amp; C. MacKay, coll. // old growth Eastern White Cedar forest, Lindgren funnel trap (<abbrev xmlns:xlink="http://www.w3.org/1999/xlink" content-type="institution" xlink:title="Natural Resources Canada, Canadian Forest Service - Laurentian Forestry Centre, Quebec, Quebec, Canada" xlink:type="simple">LFC</abbrev>). <bold>Paratypes</bold>: <bold>Canada, New Brunswick, Carleton Co.</bold>, Jackson Falls, “Bell Forest”, <named-content xmlns:xlink="http://www.w3.org/1999/xlink" content-type="dwc:verbatimCoordinates" xlink:type="simple">46.2200°N, 67.7231°W</named-content>, <named-content xmlns:xlink="http://www.w3.org/1999/xlink" content-type="date" xlink:type="simple">12–19.VI.2008</named-content>, R.P. Webster, coll. // Rich Appalachian hardwood forest with some conifers, Lindgren funnel trap (1 ♂, <abbrev xmlns:xlink="http://www.w3.org/1999/xlink" content-type="institution" xlink:title="Reginald Webster Collection, Charters Settlement, New Brunswick, Canada" xlink:type="simple">RWC</abbrev>). <bold>Charlotte Co.</bold>, 10 km NW of New River Beach, <named-content xmlns:xlink="http://www.w3.org/1999/xlink" content-type="dwc:verbatimCoordinates" xlink:type="simple">45.2110 N, 66.6170°W</named-content>, <named-content xmlns:xlink="http://www.w3.org/1999/xlink" content-type="date" xlink:type="simple">30.IV-17.V.2010</named-content>, <named-content xmlns:xlink="http://www.w3.org/1999/xlink" content-type="date" xlink:type="simple">17–31.V.2010</named-content>, <!--PageBreak-->R. Webster &amp; C. MacKay, coll. // old growth Eastern White Cedar forest, Lindgren funnel traps (4 ♀, <abbrev xmlns:xlink="http://www.w3.org/1999/xlink" content-type="institution" xlink:title="Reginald Webster Collection, Charters Settlement, New Brunswick, Canada" xlink:type="simple">RWC</abbrev>). <bold>York Co.</bold>, Charters Settlement, <named-content xmlns:xlink="http://www.w3.org/1999/xlink" content-type="dwc:verbatimCoordinates" xlink:type="simple">45.8395°N, 66.7391°W</named-content>, <named-content xmlns:xlink="http://www.w3.org/1999/xlink" content-type="date" xlink:type="simple">26.V.2008</named-content>, R.P. Webster coll. // mixed forest, in decaying moldy corncobs and cornhusks (1 ♀, <abbrev xmlns:xlink="http://www.w3.org/1999/xlink" content-type="institution" xlink:title="Natural Resources Canada, Canadian Forest Service - Laurentian Forestry Centre, Quebec, Quebec, Canada" xlink:type="simple">LFC</abbrev>).</p></tp:treatment-sec><tp:treatment-sec sec-type="Etymology"><title>Etymology.</title><p>The specific name, <italic>thujae</italic>, is an adjective derived from the generic name <italic><tp:taxon-name><tp:taxon-name-part taxon-name-part-type="genus">Thuja</tp:taxon-name-part></tp:taxon-name></italic>, in reference to the dominant tree species, <italic><tp:taxon-name><tp:taxon-name-part taxon-name-part-type="genus">Thuja</tp:taxon-name-part> <tp:taxon-name-part taxon-name-part-type="species">occidentalis</tp:taxon-name-part></tp:taxon-name></italic> L., where the holotype and most paratypes were collected.</p></tp:treatment-sec><tp:treatment-sec sec-type="Description"><title>Description.</title><p>Body length 2.9–3.0 mm, narrowly subparallel; head, posterior part of abdomen, impressions of abdominal tergites, and medioapical parts of antennae dark brown, with remainder of body yellowish (Fig. <xref ref-type="fig" rid="F21">154</xref>); integument moderately glossy except strongly so on abdomen, with distinct meshed microsculpture; head slightly narrower than pronotum, elongate, gradually narrowed basally from posterior margin of eyes, eyes small, postocular area long and at least twice as long as diameter of eye; antennae with article V subquadrate and VI–X moderately to strongly transverse; pronotum slightly narrower than elytra, approximately rectangular, with sharp lateral margin, pubescence directed obliquely laterad from midline of disk; elytra slightly transverse with pubescence directed posteriad; abdomen subparallel with deep basal impression on first three visible tergites. <bold>Male.</bold> Median lobe of aedeagus with bulbus broad, oval, tubus short, triangular in dorsal view, short and straight in lateral view (Fig. <xref ref-type="fig" rid="F21">155</xref>); internal sac structures not apparent; tergite VIII with apex truncate, bearing traces of crenulation (Fig. <xref ref-type="fig" rid="F21">156</xref>); sternite VIII rounded apically (Fig. <xref ref-type="fig" rid="F21">157</xref>). <bold>Female.</bold> Tergite and sternite VIII arcuate apically (Figs <xref ref-type="fig" rid="F21">158</xref>, <xref ref-type="fig" rid="F21">159</xref>); spermatheca small with spherical capsule and short sinuate stem (Fig. <xref ref-type="fig" rid="F21">160</xref>).</p></tp:treatment-sec><tp:treatment-sec sec-type="Distribution"><title>Distribution.</title><p>Known only from <abbrev xmlns:xlink="http://www.w3.org/1999/xlink" xlink:title="New Brunswick" xlink:type="simple">NB</abbrev>, Canada.</p></tp:treatment-sec><tp:treatment-sec sec-type="Natural history"><title>Natural history.</title><p>Specimens were captured in Lindgren funnel traps in an old-growth eastern white cedar forest, a rich Appalachian hardwood forest with some conifers, and from decaying moldy corncobs and cornhusks in a mixed forest. Adults were collected during May and June.</p></tp:treatment-sec><tp:treatment-sec sec-type="Comments"><title>Comments.</title><p>This species is unique in the shape of its genitalic features, and there are no closely related species as far as we know.</p><fig id="F21" position="float" orientation="portrait"><label>Figures 154–160.</label><caption><p>
          <italic><tp:taxon-name><tp:taxon-name-part taxon-name-part-type="genus">Atheta</tp:taxon-name-part></tp:taxon-name></italic> (<italic>sensu lato</italic>) <italic>thujae</italic> Klimaszewski &amp; Webster, sp. n.: <bold>154</bold> habitus in dorsal view <bold>155</bold> median lobe of aedeagus in lateral view <bold>156</bold> male tergite VIII <bold>157</bold> male sternite VIII <bold>158</bold> female tergite VIII <bold>159</bold> female sternite VIII <bold>160</bold> spermatheca. Scale bar of habitus = 1 mm; remaining scale bars = 0.2 mm.</p></caption><graphic xmlns:xlink="http://www.w3.org/1999/xlink" xlink:href="zookeys-573-085-g021.jpg" position="float" orientation="portrait" xlink:type="simple" id="oo_82578.jpg"/></fig></tp:treatment-sec></tp:taxon-treatment>
