# Supplementary material for: Further contributions to the Aleocharinae (Coleoptera, Staphylinidae) fauna of New Brunswick and Canada including descriptions of 27 new species
Source: Zookeys. 2016 Mar 24;(573):85–216. doi: 10.3897/zookeys.573.7016 (PMC4829927; doi:10.3897/zookeys.573.7016)
Supplement: XML Treatment for Atheta (Pseudota) klagesi [file zookeys.573.7016-treatment22.xml]

<!DOCTYPE tp:taxon-treatment
  PUBLIC "-//TaxonX//DTD Taxonomic Treatment Publishing DTD v0 20100105//EN" "tax-treatment-NSO.dtd">
<tp:taxon-treatment xmlns:tp="http://www.plazi.org/taxpub"><tp:treatment-meta><kwd-group><label>Taxon classification</label><kwd><named-content content-type="kingdom">Animalia</named-content></kwd><kwd><named-content content-type="order">Coleoptera</named-content></kwd><kwd><named-content content-type="family">Staphylinidae</named-content></kwd></kwd-group><mixed-citation publication-type="journal"><person-group><name><surname>Webster</surname><given-names>Reginald P.</given-names></name><name><surname>Klimaszewski</surname><given-names>Jan</given-names></name><name><surname>Bourdon</surname><given-names>Caroline</given-names></name><name><surname>Sweeney</surname><given-names>Jon D.</given-names></name><name><surname>Hughes</surname><given-names>Cory C.</given-names></name><name><surname>Labrecque</surname><given-names>Myriam</given-names></name></person-group><article-title>Further contributions to the <tp:taxon-name><tp:taxon-name-part taxon-name-part-type="subfamily">Aleocharinae</tp:taxon-name-part></tp:taxon-name> (<tp:taxon-name><tp:taxon-name-part taxon-name-part-type="order">Coleoptera</tp:taxon-name-part></tp:taxon-name>, <tp:taxon-name><tp:taxon-name-part taxon-name-part-type="family">Staphylinidae</tp:taxon-name-part></tp:taxon-name>) fauna of New Brunswick and Canada including descriptions of 27 new species</article-title><source>Zookeys</source><day>24</day><month>3</month><year>2016</year><volume>2016</volume><issue>573</issue><fpage>85</fpage><lpage>216</lpage><pub-id pub-id-type="doi">10.3897/zookeys.573.7016</pub-id></mixed-citation></tp:treatment-meta><tp:nomenclature><tp:taxon-name>
                      <tp:taxon-name-part taxon-name-part-type="genus">Atheta</tp:taxon-name-part>
                        (<tp:taxon-name-part taxon-name-part-type="subgenus">Pseudota</tp:taxon-name-part>)
                        <tp:taxon-name-part taxon-name-part-type="species">klagesi</tp:taxon-name-part></tp:taxon-name><tp:taxon-authority>Bernhauer, 1909</tp:taxon-authority><xref ref-type="fig" rid="F22">Figs 161–169</xref><tp:nomenclature-citation-list><tp:nomenclature-citation><tp:taxon-name>
                      <tp:taxon-name-part taxon-name-part-type="genus">Atheta</tp:taxon-name-part>
                        (<tp:taxon-name-part taxon-name-part-type="subgenus">Pseudota</tp:taxon-name-part>)
                        <tp:taxon-name-part taxon-name-part-type="species">klagesi</tp:taxon-name-part></tp:taxon-name><comment>(For diagnosis, see <xref ref-type="bibr" rid="B12">Bernhauer 1909</xref>, Gusarov 2003)</comment></tp:nomenclature-citation></tp:nomenclature-citation-list></tp:nomenclature><tp:treatment-sec sec-type="Lectotype (male)"><title>Lectotype (male).</title><p>
                      USA, Maine, Frost, 1654; 153; <italic><tp:taxon-name><tp:taxon-name-part taxon-name-part-type="species">klagesi</tp:taxon-name-part></tp:taxon-name></italic> Brh., Cotypus; Fenyes; Chicago NHMus, M. Bernhauer Collection; <named-content xmlns:xlink="http://www.w3.org/1999/xlink" content-type="dwc:institutional_code" xlink:type="simple">FMNH</named-content> 281916; Lectotype teste D.J. Clarke 2014, GDI Imaging Project; V.I. Gusarov paralectotype designation label 2000; designated by Gusarov 2003 (<named-content xmlns:xlink="http://www.w3.org/1999/xlink" content-type="dwc:institutional_code" xlink:type="simple">FMNH</named-content>). <bold>Paralectotypes</bold>: Data same as for holotype (<named-content xmlns:xlink="http://www.w3.org/1999/xlink" content-type="dwc:institutional_code" xlink:type="simple">FMNH</named-content>) 1 female; USA, Pennsylvania, Jeannette, H.G. Klages; <italic><tp:taxon-name><tp:taxon-name-part taxon-name-part-type="species">klagesi</tp:taxon-name-part></tp:taxon-name></italic> Bernhauer, Typus, Fenyes; Chicago NHMus., M. Bernhauer Collection; lectotype designation label by V.I. Gusarov 2000 designated by Gusarov 2003 (<named-content xmlns:xlink="http://www.w3.org/1999/xlink" content-type="dwc:institutional_code" xlink:type="simple">FMNH</named-content>).</p><!--PageBreak--></tp:treatment-sec><tp:treatment-sec sec-type="Diagnosis"><title>Diagnosis.</title><p>
                      <italic><tp:taxon-name><tp:taxon-name-part taxon-name-part-type="genus">Atheta</tp:taxon-name-part> <tp:taxon-name-part taxon-name-part-type="species">klagesi</tp:taxon-name-part></tp:taxon-name></italic> is very similar to the next species, <italic><tp:taxon-name><tp:taxon-name-part taxon-name-part-type="genus">Atheta</tp:taxon-name-part> <tp:taxon-name-part taxon-name-part-type="species">pseudoklagesi</tp:taxon-name-part></tp:taxon-name></italic>, and may be distinguished from it by the following combination of characters: body slightly smaller in size and more glossy, yellowish areas on elytra more intense, coloration of legs, bases of antennae and maxillary palps more intense yellowish, and overall body color more contrasting (Fig. <xref ref-type="fig" rid="F22">161</xref>); median lobe of aedeagus with tubus shorter, apex more arcuate and with slightly different shape (Figs <xref ref-type="fig" rid="F22">162–164</xref>); spermatheca very similarly shaped; females may be difficult to identify unless collected with males.</p></tp:treatment-sec><tp:treatment-sec sec-type="Distribution in Canada and Alaska"><title>Distribution in Canada and Alaska.</title><p>Currently recorded from <abbrev xmlns:xlink="http://www.w3.org/1999/xlink" xlink:title="Yukon Territory" xlink:type="simple">YT</abbrev>, <abbrev xmlns:xlink="http://www.w3.org/1999/xlink" xlink:title="British Columbia" xlink:type="simple">BC</abbrev>, <abbrev xmlns:xlink="http://www.w3.org/1999/xlink" xlink:title="Alberta" xlink:type="simple">AB</abbrev>, <abbrev xmlns:xlink="http://www.w3.org/1999/xlink" xlink:title="Saskatchewan" xlink:type="simple">SK</abbrev>, <abbrev xmlns:xlink="http://www.w3.org/1999/xlink" xlink:title="Ontario" xlink:type="simple">ON</abbrev>, <abbrev xmlns:xlink="http://www.w3.org/1999/xlink" xlink:title="Quebec" xlink:type="simple">QC</abbrev>, <abbrev xmlns:xlink="http://www.w3.org/1999/xlink" xlink:title="New Brunswick" xlink:type="simple">NB</abbrev>, <abbrev xmlns:xlink="http://www.w3.org/1999/xlink" xlink:title="Nova Scotia" xlink:type="simple">NS</abbrev>, <abbrev xmlns:xlink="http://www.w3.org/1999/xlink" xlink:title="Prince Edward Island" xlink:type="simple">PE</abbrev>, LB and NF (<xref ref-type="bibr" rid="B13">Bousquet et al. 2013</xref>), but some of these may prove to be undetected specimens of <italic><tp:taxon-name><tp:taxon-name-part taxon-name-part-type="genus">Atheta</tp:taxon-name-part> <tp:taxon-name-part taxon-name-part-type="species">pseudoklagesi</tp:taxon-name-part></tp:taxon-name></italic>.</p><fig id="F22" position="float" orientation="portrait"><label>Figures 161–169.</label><caption><p>
          <tp:taxon-name><tp:taxon-name-part taxon-name-part-type="genus">Atheta</tp:taxon-name-part> (<tp:taxon-name-part taxon-name-part-type="subgenus">Pseudota</tp:taxon-name-part>) <tp:taxon-name-part taxon-name-part-type="species">klagesi</tp:taxon-name-part></tp:taxon-name> Bernhauer: <bold>161</bold> habitus in dorsal view <bold>162</bold> median lobe of aedeagus in dorsal view <bold>163</bold> median lobe of aedeagus in lateral view <bold>164</bold> enlarged apical part of tubus in lateral view <bold>165</bold> male tergite VIII <bold>166</bold> male sternite VIII <bold>167</bold> female tergite VIII <bold>168</bold> female sternite VIII <bold>169</bold> spermatheca <bold>162–166</bold> based on lectotype. Scale bar of habitus = 1 mm; remaining scale bars = 0.2 mm.</p></caption><graphic xmlns:xlink="http://www.w3.org/1999/xlink" xlink:href="zookeys-573-085-g022.jpg" position="float" orientation="portrait" xlink:type="simple" id="oo_82579.jpg"/></fig></tp:treatment-sec><ref-list><ref id="B12"><mixed-citation xmlns:xlink="http://www.w3.org/1999/xlink" xlink:type="simple">
          <person-group><name name-style="western"><surname>Bernhauer</surname><given-names>M</given-names></name></person-group> (<year>1909</year>) <article-title>Neue <tp:taxon-name><tp:taxon-name-part taxon-name-part-type="tribe">Aleocharini</tp:taxon-name-part></tp:taxon-name> aus Nordamerika. (Col.) (4. Stück.).</article-title> <source>Deutsche Entomologische Zeitschrift</source> <volume>1909</volume>(<issue>4</issue>): <fpage>515</fpage>–<lpage>528</lpage>.</mixed-citation></ref><ref id="B13"><mixed-citation xmlns:xlink="http://www.w3.org/1999/xlink" xlink:type="simple">
          <person-group><name name-style="western"><surname>Bousquet</surname><given-names>Y</given-names></name><name name-style="western"><surname>Bouchard</surname><given-names>P</given-names></name><name name-style="western"><surname>Davies</surname><given-names>AE</given-names></name><name name-style="western"><surname>Sikes</surname><given-names>D</given-names></name></person-group> (<year>2013</year>) <source>Checklist of beetles (<tp:taxon-name><tp:taxon-name-part taxon-name-part-type="order">Coleoptera</tp:taxon-name-part></tp:taxon-name>) of Canada and Alaska. Pensoft Series Faunistica No.</source> <publisher-name>109</publisher-name>, <publisher-loc>Sofia-Moscow</publisher-loc>, <size units="page">402 pp</size>.</mixed-citation></ref></ref-list></tp:taxon-treatment>
