# Supplementary material for: Further contributions to the Aleocharinae (Coleoptera, Staphylinidae) fauna of New Brunswick and Canada including descriptions of 27 new species
Source: Zookeys. 2016 Mar 24;(573):85–216. doi: 10.3897/zookeys.573.7016 (PMC4829927; doi:10.3897/zookeys.573.7016)
Supplement: XML Treatment for Atheta (Pseudota) pseudoklagesi [file zookeys.573.7016-treatment23.xml]

<!DOCTYPE tp:taxon-treatment
  PUBLIC "-//TaxonX//DTD Taxonomic Treatment Publishing DTD v0 20100105//EN" "tax-treatment-NSO.dtd">
<tp:taxon-treatment xmlns:tp="http://www.plazi.org/taxpub"><tp:treatment-meta><kwd-group><label>Taxon classification</label><kwd><named-content content-type="kingdom">Animalia</named-content></kwd><kwd><named-content content-type="order">Coleoptera</named-content></kwd><kwd><named-content content-type="family">Staphylinidae</named-content></kwd></kwd-group><mixed-citation publication-type="journal"><person-group><name><surname>Webster</surname><given-names>Reginald P.</given-names></name><name><surname>Klimaszewski</surname><given-names>Jan</given-names></name><name><surname>Bourdon</surname><given-names>Caroline</given-names></name><name><surname>Sweeney</surname><given-names>Jon D.</given-names></name><name><surname>Hughes</surname><given-names>Cory C.</given-names></name><name><surname>Labrecque</surname><given-names>Myriam</given-names></name></person-group><article-title>Further contributions to the <tp:taxon-name><tp:taxon-name-part taxon-name-part-type="subfamily">Aleocharinae</tp:taxon-name-part></tp:taxon-name> (<tp:taxon-name><tp:taxon-name-part taxon-name-part-type="order">Coleoptera</tp:taxon-name-part></tp:taxon-name>, <tp:taxon-name><tp:taxon-name-part taxon-name-part-type="family">Staphylinidae</tp:taxon-name-part></tp:taxon-name>) fauna of New Brunswick and Canada including descriptions of 27 new species</article-title><source>Zookeys</source><day>24</day><month>3</month><year>2016</year><volume>2016</volume><issue>573</issue><fpage>85</fpage><lpage>216</lpage><pub-id pub-id-type="doi">10.3897/zookeys.573.7016</pub-id></mixed-citation></tp:treatment-meta><tp:nomenclature><tp:taxon-name>
                      <tp:taxon-name-part taxon-name-part-type="genus">Atheta</tp:taxon-name-part>
                        (<tp:taxon-name-part taxon-name-part-type="subgenus">Pseudota</tp:taxon-name-part>)
                        <tp:taxon-name-part taxon-name-part-type="species">pseudoklagesi</tp:taxon-name-part><object-id xmlns:xlink="http://www.w3.org/1999/xlink" content-type="zoobank" xlink:type="simple">http://zoobank.org/7B5EE640-B0DF-49FA-B1B4-3FFB9D116FCD</object-id></tp:taxon-name><tp:taxon-authority>Klimaszewski &amp; Webster</tp:taxon-authority><tp:taxon-status xmlns:xlink="http://www.w3.org/1999/xlink" xlink:type="simple">sp. n.</tp:taxon-status><xref ref-type="fig" rid="F23">Figs 170–177</xref><!--PageBreak--><!--PageBreak--></tp:nomenclature><tp:treatment-sec sec-type="Holotype (male)"><title>Holotype (male).</title><p>
                      <bold>Canada, New Brunswick, York Co</bold>., New Maryland, Charters Settlement, <named-content xmlns:xlink="http://www.w3.org/1999/xlink" content-type="dwc:verbatimCoordinates" xlink:type="simple">45.8340°N, 66.7450°W</named-content>, <named-content xmlns:xlink="http://www.w3.org/1999/xlink" content-type="date" xlink:type="simple">11.VIII.2007</named-content>, R.P. Webster, coll. // Mature mixed forest, in coral fungi on <italic><tp:taxon-name><tp:taxon-name-part taxon-name-part-type="genus">Populus</tp:taxon-name-part></tp:taxon-name></italic> log (<abbrev xmlns:xlink="http://www.w3.org/1999/xlink" content-type="institution" xlink:title="Natural Resources Canada, Canadian Forest Service - Laurentian Forestry Centre, Quebec, Quebec, Canada" xlink:type="simple">LFC</abbrev>). <bold>Paratypes: Canada, New Brunswick, Restigouche Co.</bold>, Dionne Brook P.N.A., <named-content xmlns:xlink="http://www.w3.org/1999/xlink" content-type="dwc:verbatimCoordinates" xlink:type="simple">47.9064°N, 68.3441°W</named-content>, <named-content xmlns:xlink="http://www.w3.org/1999/xlink" content-type="date" xlink:type="simple">23.VIII.2011</named-content>, R.P. Webster // Old-growth white spruce &amp; balsam fir forest, in decaying gilled mushroom (1 ♂, 3 ♀, <abbrev xmlns:xlink="http://www.w3.org/1999/xlink" content-type="institution" xlink:title="Reginald Webster Collection, Charters Settlement, New Brunswick, Canada" xlink:type="simple">RWC</abbrev>); same locality as previous but <named-content xmlns:xlink="http://www.w3.org/1999/xlink" content-type="date" xlink:type="simple">31.V-15.VI.2011</named-content>, <named-content xmlns:xlink="http://www.w3.org/1999/xlink" content-type="date" xlink:type="simple">27.VI-14.VII.2011</named-content>, M. Roy &amp; V. Webster, coll. // Old-growth white spruce &amp; balsam fir forest, flight intercept traps (1 ♂, 3 ♀, <abbrev xmlns:xlink="http://www.w3.org/1999/xlink" content-type="institution" xlink:title="Reginald Webster Collection, Charters Settlement, New Brunswick, Canada" xlink:type="simple">RWC</abbrev>); off Bellone Road, <named-content xmlns:xlink="http://www.w3.org/1999/xlink" content-type="dwc:verbatimCoordinates" xlink:type="simple">47.7755°N, 68.2501°W</named-content>, <named-content xmlns:xlink="http://www.w3.org/1999/xlink" content-type="date" xlink:type="simple">24.VIII.2011</named-content>, R.P. Webster &amp; M. Turgeon // Old spruce &amp; fir forest, mossy forest floor, in gilled mushrooms of various stages of decay (1 ♂, <abbrev xmlns:xlink="http://www.w3.org/1999/xlink" content-type="institution" xlink:title="Reginald Webster Collection, Charters Settlement, New Brunswick, Canada" xlink:type="simple">RWC</abbrev>). <bold>Sunbury Co.</bold>, Acadia Research Forest, <named-content xmlns:xlink="http://www.w3.org/1999/xlink" content-type="dwc:verbatimCoordinates" xlink:type="simple">45.9799°N, 66.3394°W</named-content>, <named-content xmlns:xlink="http://www.w3.org/1999/xlink" content-type="date" xlink:type="simple">18.IX.2007</named-content>, R.P. Webster, coll. // Road 7 control, mature red spruce &amp; red maple forest, in gilled mushroom (1 ♂, <abbrev xmlns:xlink="http://www.w3.org/1999/xlink" content-type="institution" xlink:title="Reginald Webster Collection, Charters Settlement, New Brunswick, Canada" xlink:type="simple">RWC</abbrev>). <bold>York Co</bold>., New Maryland, Charters Settlement, <named-content xmlns:xlink="http://www.w3.org/1999/xlink" content-type="dwc:verbatimCoordinates" xlink:type="simple">45.8286°N, 66.7365°W</named-content>, <named-content xmlns:xlink="http://www.w3.org/1999/xlink" content-type="date" xlink:type="simple">3.VI.2007</named-content>, R.P. Webster, coll. // Mature red spruce forest, under bark of red spruce (1 ♂, <abbrev xmlns:xlink="http://www.w3.org/1999/xlink" content-type="institution" xlink:title="Reginald Webster Collection, Charters Settlement, New Brunswick, Canada" xlink:type="simple">RWC</abbrev>); 8.4 km W of Tracy, off Rt 645, <named-content xmlns:xlink="http://www.w3.org/1999/xlink" content-type="dwc:verbatimCoordinates" xlink:type="simple">45.6821°N, 66.7894°W</named-content>, <named-content xmlns:xlink="http://www.w3.org/1999/xlink" content-type="date" xlink:type="simple">6.V.2008</named-content>, R.P. Webster coll. // wet alder swamp, in fleshy polypore fungi base of dead standing <italic><tp:taxon-name><tp:taxon-name-part taxon-name-part-type="genus">Populus</tp:taxon-name-part></tp:taxon-name></italic> sp. (1 ♂, 1 ♀, <named-content xmlns:xlink="http://www.w3.org/1999/xlink" content-type="dwc:institutional_code" xlink:type="simple">CNC</named-content>).</p></tp:treatment-sec><tp:treatment-sec sec-type="Etymology"><title>Etymology.</title><p>The name of this species derives from the species name <italic>klagesi</italic> and the prefix <italic>pseudo</italic>-, false, in allusion to its similarity to that species.</p></tp:treatment-sec><tp:treatment-sec sec-type="Description"><title>Description.</title><p>Body length 2.6–2.8 mm, narrowly oval; head, pronotum, and posterior part of abdomen dark brown to nearly black, elytra dark brown with two oblique yellowish-brown bands, each ranging from shoulder to lower elytral suture; legs, bases of antennae, maxillary palpi, and often basal part of abdomen yellowish brown (Fig. <xref ref-type="fig" rid="F23">170</xref>); integument strongly glossy with meshed microsculpture; forebody with punctation and pubescence minute and dense, less so on head; head rounded posterolaterally, with moderately large eyes, each about as long as postorbital area; antennae with articles V–X subquadrate to strongly transverse; pronotum arcuate laterally, broadest just anterior of middle of its length, slightly transverse, distinctly wider than head and dis<!--PageBreak--><!--PageBreak-->tinctly narrower than elytra, pubescence directed laterad from midline of disk; elytra strongly transverse, with pubescence directed posterolaterad; abdomen subparallel, narrower than elytra. <bold>Male.</bold> Median lobe of aedeagus with bulbus moderately broad, narrowly oval, tubus narrowly elongate, triangular in dorsal view (Fig. <xref ref-type="fig" rid="F23">171</xref>), and long, straight for most of its length, with apical part strongly produced ventrally in lateral view (Fig. <xref ref-type="fig" rid="F23">172</xref>); internal sac with weak structures (Figs <xref ref-type="fig" rid="F23">171</xref>, <xref ref-type="fig" rid="F23">172</xref>); tergite VIII with apical margin truncate and serrate (Fig. <xref ref-type="fig" rid="F23">173</xref>); sternite VIII rounded apically (Fig. <xref ref-type="fig" rid="F23">174</xref>). <bold>Female.</bold> Tergite VIII with apical margin truncate (Fig. <xref ref-type="fig" rid="F23">175</xref>); sternite VIII broadly rounded apically (Fig. <xref ref-type="fig" rid="F23">176</xref>); spermatheca with narrow bulbus capsule and deep apical indentation, stem long, narrow, and coiled posteriorly (Fig. <xref ref-type="fig" rid="F23">177</xref>).</p><p>This is a sibling species of <italic><tp:taxon-name><tp:taxon-name-part taxon-name-part-type="genus">Atheta</tp:taxon-name-part> <tp:taxon-name-part taxon-name-part-type="species">klagesi</tp:taxon-name-part></tp:taxon-name></italic> and was confused with the latter in collections. It may be distinguished from <italic><tp:taxon-name><tp:taxon-name-part taxon-name-part-type="genus">Atheta</tp:taxon-name-part> <tp:taxon-name-part taxon-name-part-type="species">klagesi</tp:taxon-name-part></tp:taxon-name></italic> by the following combination of characters: size slightly larger, body less glossy, legs, bases of antennae, maxillary palps and bands on elytra less intensely yellowish in coloration, body color less contrasting overall; median lobe of aedeagus with tubus longer, with apex shaped slightly differently in lateral view; spermatheca very similarly shaped in the two species, and females may be difficult to identify without accompanying males.</p></tp:treatment-sec><tp:treatment-sec sec-type="Distribution"><title>Distribution.</title><p>Currently known only from <abbrev xmlns:xlink="http://www.w3.org/1999/xlink" xlink:title="New Brunswick" xlink:type="simple">NB</abbrev>, Canada, but because of confusion with <italic><tp:taxon-name><tp:taxon-name-part taxon-name-part-type="genus">Atheta</tp:taxon-name-part> <tp:taxon-name-part taxon-name-part-type="species">klagesi</tp:taxon-name-part></tp:taxon-name></italic>, this species will undoubtedly prove to be more widespread.</p></tp:treatment-sec><tp:treatment-sec sec-type="Natural history"><title>Natural history.</title><p>Adults of this species were found in mature mixed forest, old-growth and old white spruce and balsam fir forests, a mature red spruce forest, and in a wet alder swamp. Specimens were collected from coral fungi on a <italic><tp:taxon-name><tp:taxon-name-part taxon-name-part-type="genus">Populus</tp:taxon-name-part></tp:taxon-name></italic> log, fleshy polypore fungi at base of a dead standing <italic><tp:taxon-name><tp:taxon-name-part taxon-name-part-type="genus">Populus</tp:taxon-name-part></tp:taxon-name></italic>, in decaying gilled mushrooms, in gilled mushrooms, and under bark of red spruce. Adults were collected from May to September.</p></tp:treatment-sec><tp:treatment-sec sec-type="Comments"><title>Comments.</title><p>In the past, the two sibling species were mixed together and identified as <italic><tp:taxon-name><tp:taxon-name-part taxon-name-part-type="genus">Atheta</tp:taxon-name-part> <tp:taxon-name-part taxon-name-part-type="species">klagesi</tp:taxon-name-part></tp:taxon-name></italic>. All material across Canada needs to be reexamined to understand the true distribution of the two species. In this paper, only <abbrev xmlns:xlink="http://www.w3.org/1999/xlink" xlink:title="New Brunswick" xlink:type="simple">NB</abbrev> specimens were reevaluated.</p><fig id="F23" position="float" orientation="portrait"><label>Figures 170–177.</label><caption><p>
          <tp:taxon-name><tp:taxon-name-part taxon-name-part-type="genus">Atheta</tp:taxon-name-part> (<tp:taxon-name-part taxon-name-part-type="subgenus">Pseudota</tp:taxon-name-part>) <tp:taxon-name-part taxon-name-part-type="species">pseudoklagesi</tp:taxon-name-part></tp:taxon-name> Klimaszewski &amp; Webster, sp. n.: <bold>170</bold> habitus in dorsal view <bold>171</bold> median lobe of aedeagus in dorsal view <bold>172</bold> median lobe of aedeagus in lateral view <bold>173</bold> male tergite VIII <bold>174</bold> male sternite VIII <bold>175</bold> female tergite VIII <bold>176</bold> female sternite VIII <bold>177</bold> spermatheca. Scale bar of habitus = 1 mm; remaining scale bars = 0.2 mm.</p></caption><graphic xmlns:xlink="http://www.w3.org/1999/xlink" xlink:href="zookeys-573-085-g023.jpg" position="float" orientation="portrait" xlink:type="simple" id="oo_82580.jpg"/></fig></tp:treatment-sec></tp:taxon-treatment>
