# Supplementary material for: Further contributions to the Aleocharinae (Coleoptera, Staphylinidae) fauna of New Brunswick and Canada including descriptions of 27 new species
Source: Zookeys. 2016 Mar 24;(573):85–216. doi: 10.3897/zookeys.573.7016 (PMC4829927; doi:10.3897/zookeys.573.7016)
Supplement: XML Treatment for Philhygra hygrotopora [file zookeys.573.7016-treatment29.xml]

<!DOCTYPE tp:taxon-treatment
  PUBLIC "-//TaxonX//DTD Taxonomic Treatment Publishing DTD v0 20100105//EN" "tax-treatment-NSO.dtd">
<tp:taxon-treatment xmlns:tp="http://www.plazi.org/taxpub"><tp:treatment-meta><kwd-group><label>Taxon classification</label><kwd><named-content content-type="kingdom">Animalia</named-content></kwd><kwd><named-content content-type="order">Coleoptera</named-content></kwd><kwd><named-content content-type="family">Staphylinidae</named-content></kwd></kwd-group><mixed-citation publication-type="journal"><person-group><name><surname>Webster</surname><given-names>Reginald P.</given-names></name><name><surname>Klimaszewski</surname><given-names>Jan</given-names></name><name><surname>Bourdon</surname><given-names>Caroline</given-names></name><name><surname>Sweeney</surname><given-names>Jon D.</given-names></name><name><surname>Hughes</surname><given-names>Cory C.</given-names></name><name><surname>Labrecque</surname><given-names>Myriam</given-names></name></person-group><article-title>Further contributions to the <tp:taxon-name><tp:taxon-name-part taxon-name-part-type="subfamily">Aleocharinae</tp:taxon-name-part></tp:taxon-name> (<tp:taxon-name><tp:taxon-name-part taxon-name-part-type="order">Coleoptera</tp:taxon-name-part></tp:taxon-name>, <tp:taxon-name><tp:taxon-name-part taxon-name-part-type="family">Staphylinidae</tp:taxon-name-part></tp:taxon-name>) fauna of New Brunswick and Canada including descriptions of 27 new species</article-title><source>Zookeys</source><day>24</day><month>3</month><year>2016</year><volume>2016</volume><issue>573</issue><fpage>85</fpage><lpage>216</lpage><pub-id pub-id-type="doi">10.3897/zookeys.573.7016</pub-id></mixed-citation></tp:treatment-meta><tp:nomenclature><tp:taxon-name>
                      <tp:taxon-name-part taxon-name-part-type="genus">Philhygra</tp:taxon-name-part>
                      <tp:taxon-name-part taxon-name-part-type="species">hygrotopora</tp:taxon-name-part>
                    </tp:taxon-name><tp:taxon-authority>(Kraatz, 1856)</tp:taxon-authority><xref ref-type="fig" rid="F29">Figs 219–225</xref><!--PageBreak--><tp:nomenclature-citation-list><tp:nomenclature-citation><tp:taxon-name>
                      <tp:taxon-name-part taxon-name-part-type="genus">Philhygra</tp:taxon-name-part>
                      <tp:taxon-name-part taxon-name-part-type="species">hygrotopora</tp:taxon-name-part>
                    </tp:taxon-name><comment>(For description, see <xref ref-type="bibr" rid="B56">Strand and Vik 1964</xref>)</comment></tp:nomenclature-citation></tp:nomenclature-citation-list></tp:nomenclature><tp:treatment-sec sec-type="material"><title>Material examined.</title><p>
                      <bold>New Brunswick, Carleton Co.</bold>, Jackson Falls, <named-content xmlns:xlink="http://www.w3.org/1999/xlink" content-type="dwc:verbatimCoordinates" xlink:type="simple">46.2257°N, 67.7437°W</named-content>, <named-content xmlns:xlink="http://www.w3.org/1999/xlink" content-type="date" xlink:type="simple">12.IX.2009</named-content>, R.P. Webster, coll. // River margin near waterfall, splashing moss near splash zone of waterfall (1 ♂, <abbrev xmlns:xlink="http://www.w3.org/1999/xlink" content-type="institution" xlink:title="Reginald Webster Collection, Charters Settlement, New Brunswick, Canada" xlink:type="simple">RWC</abbrev>); Belleville, Meduxnekeag Valley Nature Preserve, <named-content xmlns:xlink="http://www.w3.org/1999/xlink" content-type="dwc:verbatimCoordinates" xlink:type="simple">46.1897°N, 67.6761°W</named-content>, <named-content xmlns:xlink="http://www.w3.org/1999/xlink" content-type="date" xlink:type="simple">31.VII.2009</named-content>, R.P. Webster, coll. // Rich Appalachian Hardwood Forest, in gravel on margin of shaded spring-fed brook near small waterfall (1 ♂, <abbrev xmlns:xlink="http://www.w3.org/1999/xlink" content-type="institution" xlink:title="Reginald Webster Collection, Charters Settlement, New Brunswick, Canada" xlink:type="simple">RWC</abbrev>). <bold>Madawaska Co.</bold>, Gagné Brook at First Lake, <named-content xmlns:xlink="http://www.w3.org/1999/xlink" content-type="dwc:verbatimCoordinates" xlink:type="simple">47.6077°N, 68.2534°W</named-content>, <named-content xmlns:xlink="http://www.w3.org/1999/xlink" content-type="date" xlink:type="simple">23.VI.2010</named-content>, M. Turgeon &amp; R. Webster // northern hardwood forest, shaded brook, among gravel on gravel bar, splashing and turning gravel (1 ♂, <abbrev xmlns:xlink="http://www.w3.org/1999/xlink" content-type="institution" xlink:title="Reginald Webster Collection, Charters Settlement, New Brunswick, Canada" xlink:type="simple">RWC</abbrev>). <bold>Restigouche Co.</bold>, Jacquet River Gorge P.N.A., <named-content xmlns:xlink="http://www.w3.org/1999/xlink" content-type="dwc:verbatimCoordinates" xlink:type="simple">47.8010°N, 66.0968°W</named-content>, <named-content xmlns:xlink="http://www.w3.org/1999/xlink" content-type="date" xlink:type="simple">14.VIII.2010</named-content>, R.P. Webster // Cold shaded brook, in gravel (1 ♀, <abbrev xmlns:xlink="http://www.w3.org/1999/xlink" content-type="institution" xlink:title="Reginald Webster Collection, Charters Settlement, New Brunswick, Canada" xlink:type="simple">RWC</abbrev>). <bold>Saint John Co.</bold>, Saint John, Taylor’s Island, <named-content xmlns:xlink="http://www.w3.org/1999/xlink" content-type="dwc:verbatimCoordinates" xlink:type="simple">45.2238°N, 66.1265°W</named-content>, <named-content xmlns:xlink="http://www.w3.org/1999/xlink" content-type="date" xlink:type="simple">24.VIII.2004</named-content>, R.P. Webster, coll. // Sea beach, under decaying seaweed (1 ♂, 1 ♀, <abbrev xmlns:xlink="http://www.w3.org/1999/xlink" content-type="institution" xlink:title="Natural Resources Canada, Canadian Forest Service - Laurentian Forestry Centre, Quebec, Quebec, Canada" xlink:type="simple">LFC</abbrev>; 1 ♂, <abbrev xmlns:xlink="http://www.w3.org/1999/xlink" content-type="institution" xlink:title="Reginald Webster Collection, Charters Settlement, New Brunswick, Canada" xlink:type="simple">RWC</abbrev>).</p></tp:treatment-sec><tp:treatment-sec sec-type="Diagnosis"><title>Diagnosis.</title><p>Body length 3.4 mm, narrow, subparallel; antennae, head, pronotum, and abdomen dark brown, legs and elytra yellowish brown (Fig. <xref ref-type="fig" rid="F29">219</xref>); integument <!--PageBreak-->not glossy; forebody with minute and dense punctation and dense pubescence; head rounded posterolaterally, with large eyes; antennae with articles V–X slightly elongate to subquadrate; pronotum transverse, slightly wider than head and slightly narrower than elytra, rounded anteriorly, with slight indentations posterolaterally, making the hind angles appear more angular, pubescence directed laterad on arcuate lines from <!--PageBreak-->midline of disk; elytra slightly transverse, with pubescence directed posterolaterad in waves; abdomen subparallel, narrower than elytra. <bold>Male.</bold> Median lobe of aedeagus with bulbus large, oval, tubus narrow, long and sinuate in lateral view (Fig. <xref ref-type="fig" rid="F29">220</xref>); internal sac with complex structures (Fig. <xref ref-type="fig" rid="F29">220</xref>); tergite VIII truncate apically (Fig. <xref ref-type="fig" rid="F29">221</xref>); sternite VIII parabolic (Fig. <xref ref-type="fig" rid="F29">222</xref>). <bold>Female.</bold> Tergite VIII with apical margin shallowly emarginate medially (Fig. <xref ref-type="fig" rid="F29">223</xref>); sternite VIII slightly produced apically (Fig. <xref ref-type="fig" rid="F29">224</xref>); spermatheca very small and not illustrated; pygidium as in Fig. <xref ref-type="fig" rid="F29">225</xref>.</p></tp:treatment-sec><tp:treatment-sec sec-type="Natural history"><title>Natural history.</title><p>In <abbrev xmlns:xlink="http://www.w3.org/1999/xlink" xlink:title="New Brunswick" xlink:type="simple">NB</abbrev>, <italic><tp:taxon-name><tp:taxon-name-part taxon-name-part-type="genus">Philhygra</tp:taxon-name-part> <tp:taxon-name-part taxon-name-part-type="species">hygrotopora</tp:taxon-name-part></tp:taxon-name></italic> were found by splashing moss near the splash zone of a waterfall, in gravel on the margin of a shaded spring-fed brook near a waterfall, among gravel on a gravel bar along a shaded brook in a northern hardwood forest, and in gravel along a cold shaded brook. A few individuals were found under decaying seaweed on a sea beach. Adults were collected during June, July, August, and September.</p></tp:treatment-sec><tp:treatment-sec sec-type="Distribution in Canada and Alaska"><title>Distribution in Canada and Alaska.</title><p>
                      <bold><abbrev xmlns:xlink="http://www.w3.org/1999/xlink" xlink:title="New Brunswick" xlink:type="simple">NB</abbrev> (New North American record).</bold> This is the first record of this species in North America.</p></tp:treatment-sec><tp:treatment-sec sec-type="Comments"><title>Comments.</title><p>It is unclear if this is an adventive species in North America or a Holarctic one. The habitats that this species was found in are rarely sampled in North America and are not typical for adventive species.</p><fig id="F29" position="float" orientation="portrait"><label>Figures 219–225.</label><caption><p>
          <italic><tp:taxon-name><tp:taxon-name-part taxon-name-part-type="genus">Philhygra</tp:taxon-name-part> <tp:taxon-name-part taxon-name-part-type="species">hygrotopora</tp:taxon-name-part></tp:taxon-name></italic> (Kraatz): <bold>219</bold> habitus in dorsal view <bold>220</bold> median lobe of aedeagus in lateral view <bold>221</bold> male tergite VIII <bold>222</bold> male sternite VIII <bold>223</bold> female tergite VIII <bold>224</bold> female sternite VIII <bold>225</bold> female pygidium. Scale bar of habitus = 1 mm; remaining scale bars = 0.2 mm.</p></caption><graphic xmlns:xlink="http://www.w3.org/1999/xlink" xlink:href="zookeys-573-085-g029.jpg" position="float" orientation="portrait" xlink:type="simple" id="oo_82586.jpg"/></fig></tp:treatment-sec><ref-list><ref id="B56"><mixed-citation xmlns:xlink="http://www.w3.org/1999/xlink" xlink:type="simple">
          <person-group><name name-style="western"><surname>Strand</surname><given-names>A</given-names></name><name name-style="western"><surname>Vik</surname><given-names>A</given-names></name></person-group> (<year>1964</year>) <article-title>Die Genitalorgane der nordischen Arten der Gattung <italic><tp:taxon-name><tp:taxon-name-part taxon-name-part-type="genus">Atheta</tp:taxon-name-part></tp:taxon-name></italic> Thoms. (Col., <tp:taxon-name><tp:taxon-name-part taxon-name-part-type="family">Staphylinidae</tp:taxon-name-part></tp:taxon-name>).</article-title> <source>Norsk Entomologisk Tidsskrift</source> <volume>12</volume>(<issue>5-8</issue>): <fpage>327</fpage>–<lpage>335</lpage>, Taf. I-XXI.</mixed-citation></ref></ref-list></tp:taxon-treatment>
