# Supplementary material for: Further contributions to the Aleocharinae (Coleoptera, Staphylinidae) fauna of New Brunswick and Canada including descriptions of 27 new species
Source: Zookeys. 2016 Mar 24;(573):85–216. doi: 10.3897/zookeys.573.7016 (PMC4829927; doi:10.3897/zookeys.573.7016)
Supplement: XML Treatment for Schistoglossa (Schistoglossa) pelletieri [file zookeys.573.7016-treatment34.xml]

<!DOCTYPE tp:taxon-treatment
  PUBLIC "-//TaxonX//DTD Taxonomic Treatment Publishing DTD v0 20100105//EN" "tax-treatment-NSO.dtd">
<tp:taxon-treatment xmlns:tp="http://www.plazi.org/taxpub"><tp:treatment-meta><kwd-group><label>Taxon classification</label><kwd><named-content content-type="kingdom">Animalia</named-content></kwd><kwd><named-content content-type="order">Coleoptera</named-content></kwd><kwd><named-content content-type="family">Staphylinidae</named-content></kwd></kwd-group><mixed-citation publication-type="journal"><person-group><name><surname>Webster</surname><given-names>Reginald P.</given-names></name><name><surname>Klimaszewski</surname><given-names>Jan</given-names></name><name><surname>Bourdon</surname><given-names>Caroline</given-names></name><name><surname>Sweeney</surname><given-names>Jon D.</given-names></name><name><surname>Hughes</surname><given-names>Cory C.</given-names></name><name><surname>Labrecque</surname><given-names>Myriam</given-names></name></person-group><article-title>Further contributions to the <tp:taxon-name><tp:taxon-name-part taxon-name-part-type="subfamily">Aleocharinae</tp:taxon-name-part></tp:taxon-name> (<tp:taxon-name><tp:taxon-name-part taxon-name-part-type="order">Coleoptera</tp:taxon-name-part></tp:taxon-name>, <tp:taxon-name><tp:taxon-name-part taxon-name-part-type="family">Staphylinidae</tp:taxon-name-part></tp:taxon-name>) fauna of New Brunswick and Canada including descriptions of 27 new species</article-title><source>Zookeys</source><day>24</day><month>3</month><year>2016</year><volume>2016</volume><issue>573</issue><fpage>85</fpage><lpage>216</lpage><pub-id pub-id-type="doi">10.3897/zookeys.573.7016</pub-id></mixed-citation></tp:treatment-meta><tp:nomenclature><tp:taxon-name>
                      <tp:taxon-name-part taxon-name-part-type="genus">Schistoglossa</tp:taxon-name-part>
                        (<tp:taxon-name-part taxon-name-part-type="subgenus">Schistoglossa</tp:taxon-name-part>)
                        <tp:taxon-name-part taxon-name-part-type="species">pelletieri</tp:taxon-name-part><object-id xmlns:xlink="http://www.w3.org/1999/xlink" content-type="zoobank" xlink:type="simple">http://zoobank.org/26BE6B94-6CF0-494D-8F8A-53FC4C271F00</object-id></tp:taxon-name><tp:taxon-authority>Klimaszewski &amp; Webster</tp:taxon-authority><tp:taxon-status xmlns:xlink="http://www.w3.org/1999/xlink" xlink:type="simple">sp. n.</tp:taxon-status><xref ref-type="fig" rid="F34">Figs 255–262</xref><!--PageBreak--><!--PageBreak--></tp:nomenclature><tp:treatment-sec sec-type="Holotype (male)"><title>Holotype (male).</title><p>
                      <bold>Canada, New Brunswick, Albert Co.</bold>, Caledonia Gorge P.N.A., <named-content xmlns:xlink="http://www.w3.org/1999/xlink" content-type="dwc:verbatimCoordinates" xlink:type="simple">45.7930°N, 64.7764°W</named-content>, <named-content xmlns:xlink="http://www.w3.org/1999/xlink" content-type="date" xlink:type="simple">1.VII.2011</named-content>, R.P. Webster, coll. // small rocky clear-cold river (Caledonia Creek), sifting drift material, tree bud material, in eddy area (<abbrev xmlns:xlink="http://www.w3.org/1999/xlink" content-type="institution" xlink:title="Natural Resources Canada, Canadian Forest Service - Laurentian Forestry Centre, Quebec, Quebec, Canada" xlink:type="simple">LFC</abbrev>). <bold>Paratypes: Canada, New Brunswick</bold>, same data as for holotype (2 ♂, 1 ♀, <abbrev xmlns:xlink="http://www.w3.org/1999/xlink" content-type="institution" xlink:title="Reginald Webster Collection, Charters Settlement, New Brunswick, Canada" xlink:type="simple">RWC</abbrev>). <bold>Restigouche Co.</bold>, Jacquet River Gorge P.N.A., <named-content xmlns:xlink="http://www.w3.org/1999/xlink" content-type="dwc:verbatimCoordinates" xlink:type="simple">47.8204°N, 66.0833°W</named-content>, <named-content xmlns:xlink="http://www.w3.org/1999/xlink" content-type="date" xlink:type="simple">14.VI.2009</named-content>, R.P. Webster // Jacquet River, river margin among cobblestones (1 ♀, <abbrev xmlns:xlink="http://www.w3.org/1999/xlink" content-type="institution" xlink:title="Natural Resources Canada, Canadian Forest Service - Laurentian Forestry Centre, Quebec, Quebec, Canada" xlink:type="simple">LFC</abbrev>; 1 ♀, <abbrev xmlns:xlink="http://www.w3.org/1999/xlink" content-type="institution" xlink:title="Reginald Webster Collection, Charters Settlement, New Brunswick, Canada" xlink:type="simple">RWC</abbrev>).</p></tp:treatment-sec><tp:treatment-sec sec-type="Etymology"><title>Etymology.</title><p>This species is named for our colleague Georges Pelletier (<abbrev xmlns:xlink="http://www.w3.org/1999/xlink" content-type="institution" xlink:title="Natural Resources Canada, Canadian Forest Service - Laurentian Forestry Centre, Quebec, Quebec, Canada" xlink:type="simple">LFC</abbrev>) who participated in many of our entomology projects.</p></tp:treatment-sec><tp:treatment-sec sec-type="Description"><title>Description.</title><p>Body length 3.3–3.5 mm, narrowly oval, uniformly dark piceous with tibiae, tarsi, and base of antennae and mouthparts reddish brown (Fig. <xref ref-type="fig" rid="F34">255</xref>); integument glossy, pubescence short, except slightly longer on head and abdomen, yellowish brown in artificial light, sparse; head small, distinctly narrower than pronotum and elytra, approximately round with protruding apical part, feebly carinate basally, tempora as long as approximately three times maximal diameter of eye as seen from above; mandibles with apex split; antennae slim with articles V–X elongate or subquadrate to slightly transverse; pronotum slightly transverse, distinctly narrower than elytra, broadly arcuate laterally and posteriorly, broadest near base, strongly converging apically, pubescence directed posteriad on midline of disk and obliquely laterad elsewhere; elytra moderately transverse, subparallel, hind margin truncate, pubescence directed slightly obliquely posteriad; abdomen arcuate laterally, three basal tergites strongly impressed basally. <bold>Male.</bold> Median lobe of aedeagus with large bulbus in dorsal view (Fig. <xref ref-type="fig" rid="F34">256</xref>), venter of tubus arcuate, and apex slightly produced ventrally in lateral view (Fig. <xref ref-type="fig" rid="F34">257</xref>), structures of internal sac as illustrated (Figs <xref ref-type="fig" rid="F34">256</xref>, <xref ref-type="fig" rid="F34">257</xref>); tergite VIII with apical margin truncate and crenulate, with two moderate lateral teeth (Fig. <xref ref-type="fig" rid="F34">258</xref>); sternite VIII broadly parabolic, obtusely angulate apically (Fig. <xref ref-type="fig" rid="F34">259</xref>). <bold>Female.</bold> Tergite VIII broadly arcuate apically (Fig. <xref ref-type="fig" rid="F34">260</xref>); sternite VIII broadly rounded apically (Fig. <xref ref-type="fig" rid="F34">261</xref>); spermatheca S-shaped, with capsule tubular, angularly connected to stem, which is sharply curled at base (Fig. <xref ref-type="fig" rid="F34">262</xref>).</p></tp:treatment-sec><tp:treatment-sec sec-type="Distribution"><title>Distribution.</title><p>Known only from <abbrev xmlns:xlink="http://www.w3.org/1999/xlink" xlink:title="New Brunswick" xlink:type="simple">NB</abbrev>, Canada.</p><!--PageBreak--><!--PageBreak--></tp:treatment-sec><tp:treatment-sec sec-type="Natural history"><title>Natural history.</title><p>Adults of <italic><tp:taxon-name><tp:taxon-name-part taxon-name-part-type="genus">Schistoglossa</tp:taxon-name-part> <tp:taxon-name-part taxon-name-part-type="species">pelletieri</tp:taxon-name-part></tp:taxon-name></italic> were sifted from drift material (tree bud material) along the margin of a small clear-cold river in an eddy area and found among cobblestones along a fast-flowing river. Specimens were collected during June and July.</p></tp:treatment-sec><tp:treatment-sec sec-type="Comments"><title>Comments.</title><p>This species is readily distinguishable from other members of the subgenus by its large (3.3–3.5 mm long) dark piceous body, small head, and distinctively shaped genitalia (Figs <xref ref-type="fig" rid="F34">256–262</xref>). For other species of the genus in Canada, see <xref ref-type="bibr" rid="B35">Klimaszewski et al. (2009a)</xref>.</p><fig id="F34" position="float" orientation="portrait"><label>Figures 255–262.</label><caption><p>
          <tp:taxon-name><tp:taxon-name-part taxon-name-part-type="genus">Schistoglossa</tp:taxon-name-part> (<tp:taxon-name-part taxon-name-part-type="subgenus">Schistoglossa</tp:taxon-name-part>) <tp:taxon-name-part taxon-name-part-type="species">pelletieri</tp:taxon-name-part></tp:taxon-name> Klimaszewski &amp; Webster, sp. n.: <bold>255</bold> habitus in dorsal view <bold>256</bold> median lobe of aedeagus in dorsal view <bold>257</bold> median lobe of aedeagus in lateral view <bold>258</bold> male tergite VIII <bold>259</bold> male sternite VIII <bold>260</bold> female tergite VIII <bold>261</bold> female sternite VIII <bold>262</bold> spermatheca. Scale bar of habitus = 1 mm; remaining scale bars = 0.2 mm.</p></caption><graphic xmlns:xlink="http://www.w3.org/1999/xlink" xlink:href="zookeys-573-085-g034.jpg" position="float" orientation="portrait" xlink:type="simple" id="oo_82591.jpg"/></fig></tp:treatment-sec><ref-list><ref id="B35"><mixed-citation xmlns:xlink="http://www.w3.org/1999/xlink" xlink:type="simple">
          <person-group><name name-style="western"><surname>Klimaszewski</surname><given-names>J</given-names></name><name name-style="western"><surname>Webster</surname><given-names>RP</given-names></name><name name-style="western"><surname>Savard</surname><given-names>K</given-names></name></person-group> (<year>2009a</year>) <article-title>First record of the genus <italic><tp:taxon-name><tp:taxon-name-part taxon-name-part-type="genus">Schistoglossa</tp:taxon-name-part></tp:taxon-name></italic> Kraatz from Canada with descriptions of seven new species (<tp:taxon-name><tp:taxon-name-part taxon-name-part-type="order">Coleoptera</tp:taxon-name-part></tp:taxon-name>, <tp:taxon-name><tp:taxon-name-part taxon-name-part-type="family">Staphylinidae</tp:taxon-name-part></tp:taxon-name>, <tp:taxon-name><tp:taxon-name-part taxon-name-part-type="subfamily">Aleocharinae</tp:taxon-name-part></tp:taxon-name>).</article-title> In: <person-group><name name-style="western"><surname>Majka</surname><given-names>CG</given-names></name><name name-style="western"><surname>Klimaszewski</surname><given-names>J</given-names></name></person-group> (<role>Eds</role>) <issue-title>Biodiversity, Biosystematics, and Ecology of Canadian Coleoptera II.</issue-title> <source>ZooKeys</source> <volume>22</volume>: <fpage>45</fpage>–<lpage>79</lpage>. doi: <ext-link xlink:type="simple" ext-link-type="doi" xlink:href="10.3897/zookeys.22.153">10.3897/zookeys.22.153</ext-link></mixed-citation></ref></ref-list></tp:taxon-treatment>
