# Supplementary material for: Further contributions to the Aleocharinae (Coleoptera, Staphylinidae) fauna of New Brunswick and Canada including descriptions of 27 new species
Source: Zookeys. 2016 Mar 24;(573):85–216. doi: 10.3897/zookeys.573.7016 (PMC4829927; doi:10.3897/zookeys.573.7016)
Supplement: XML Treatment for Thamiaraea claydeni [file zookeys.573.7016-treatment41.xml]

<!DOCTYPE tp:taxon-treatment
  PUBLIC "-//TaxonX//DTD Taxonomic Treatment Publishing DTD v0 20100105//EN" "tax-treatment-NSO.dtd">
<tp:taxon-treatment xmlns:tp="http://www.plazi.org/taxpub"><tp:treatment-meta><kwd-group><label>Taxon classification</label><kwd><named-content content-type="kingdom">Animalia</named-content></kwd><kwd><named-content content-type="order">Coleoptera</named-content></kwd><kwd><named-content content-type="family">Staphylinidae</named-content></kwd></kwd-group><mixed-citation publication-type="journal"><person-group><name><surname>Webster</surname><given-names>Reginald P.</given-names></name><name><surname>Klimaszewski</surname><given-names>Jan</given-names></name><name><surname>Bourdon</surname><given-names>Caroline</given-names></name><name><surname>Sweeney</surname><given-names>Jon D.</given-names></name><name><surname>Hughes</surname><given-names>Cory C.</given-names></name><name><surname>Labrecque</surname><given-names>Myriam</given-names></name></person-group><article-title>Further contributions to the <tp:taxon-name><tp:taxon-name-part taxon-name-part-type="subfamily">Aleocharinae</tp:taxon-name-part></tp:taxon-name> (<tp:taxon-name><tp:taxon-name-part taxon-name-part-type="order">Coleoptera</tp:taxon-name-part></tp:taxon-name>, <tp:taxon-name><tp:taxon-name-part taxon-name-part-type="family">Staphylinidae</tp:taxon-name-part></tp:taxon-name>) fauna of New Brunswick and Canada including descriptions of 27 new species</article-title><source>Zookeys</source><day>24</day><month>3</month><year>2016</year><volume>2016</volume><issue>573</issue><fpage>85</fpage><lpage>216</lpage><pub-id pub-id-type="doi">10.3897/zookeys.573.7016</pub-id></mixed-citation></tp:treatment-meta><tp:nomenclature><tp:taxon-name>
                      <tp:taxon-name-part taxon-name-part-type="genus">Thamiaraea</tp:taxon-name-part>
                      <tp:taxon-name-part taxon-name-part-type="species">claydeni</tp:taxon-name-part>
                      <object-id xmlns:xlink="http://www.w3.org/1999/xlink" content-type="zoobank" xlink:type="simple">http://zoobank.org/F5E42DB7-110A-4729-8633-27609765365C</object-id>
                    </tp:taxon-name><tp:taxon-authority>Klimaszewski &amp; Webster</tp:taxon-authority><tp:taxon-status xmlns:xlink="http://www.w3.org/1999/xlink" xlink:type="simple">sp. n.</tp:taxon-status><xref ref-type="fig" rid="F41">Figs 310–316</xref><!--PageBreak--></tp:nomenclature><tp:treatment-sec sec-type="Holotype (male)"><title>Holotype (male).</title><p>
                      <bold>Canada, New Brunswick, Queens Co.</bold>, Jemseg, <named-content xmlns:xlink="http://www.w3.org/1999/xlink" content-type="dwc:verbatimCoordinates" xlink:type="simple">45.8412°N, 66.1195°W</named-content>, <named-content xmlns:xlink="http://www.w3.org/1999/xlink" content-type="date" xlink:type="simple">21.VIII-7.IX.2012</named-content>, C. Hughes &amp; K. Van Rooyen // hardwood woodland near seasonally flooded marsh, Lindgren funnel trap in canopy of <italic><tp:taxon-name><tp:taxon-name-part taxon-name-part-type="genus">Quercus</tp:taxon-name-part> <tp:taxon-name-part taxon-name-part-type="species">macrocarpa</tp:taxon-name-part></tp:taxon-name></italic> (<abbrev xmlns:xlink="http://www.w3.org/1999/xlink" content-type="institution" xlink:title="Natural Resources Canada, Canadian Forest Service - Laurentian Forestry Centre, Quebec, Quebec, Canada" xlink:type="simple">LFC</abbrev>). <bold>Paratypes: Canada, New Brunswick, Queens Co</bold>., Jemseg, <named-content xmlns:xlink="http://www.w3.org/1999/xlink" content-type="dwc:verbatimCoordinates" xlink:type="simple">45.8412°N, 66.1195°W</named-content>, <named-content xmlns:xlink="http://www.w3.org/1999/xlink" content-type="date" xlink:type="simple">2–14.V.2012</named-content>, C. Hughes &amp; R. Webster // hardwood woodland near seasonally flooded marsh, Lindgren funnel trap 1 m under <italic><tp:taxon-name><tp:taxon-name-part taxon-name-part-type="genus">Quercus</tp:taxon-name-part> <tp:taxon-name-part taxon-name-part-type="species">macrocarpa</tp:taxon-name-part></tp:taxon-name></italic> (1 ♂, <abbrev xmlns:xlink="http://www.w3.org/1999/xlink" content-type="institution" xlink:title="Reginald Webster Collection, Charters Settlement, New Brunswick, Canada" xlink:type="simple">RWC</abbrev>); Grand Lake meadows P.N.A., <named-content xmlns:xlink="http://www.w3.org/1999/xlink" content-type="dwc:verbatimCoordinates" xlink:type="simple">45.8227°N, 66.1209°W</named-content>, <named-content xmlns:xlink="http://www.w3.org/1999/xlink" content-type="date" xlink:type="simple">31.V-15.VI.2010</named-content>, R. Webster &amp; C. MacKay, coll. // Old silver maple forest with green ash and seasonally flooded marsh, Lindgren funnel trap (1 ♀, <abbrev xmlns:xlink="http://www.w3.org/1999/xlink" content-type="institution" xlink:title="Natural Resources Canada, Canadian Forest Service - Laurentian Forestry Centre, Quebec, Quebec, Canada" xlink:type="simple">LFC</abbrev>); same data but <named-content xmlns:xlink="http://www.w3.org/1999/xlink" content-type="date" xlink:type="simple">15–31.V.2010</named-content> (1 ♂, 1 ♀, <abbrev xmlns:xlink="http://www.w3.org/1999/xlink" content-type="institution" xlink:title="Reginald Webster Collection, Charters Settlement, New Brunswick, Canada" xlink:type="simple">RWC</abbrev>); same data but <named-content xmlns:xlink="http://www.w3.org/1999/xlink" content-type="date" xlink:type="simple">29.VI-12.VII.2010</named-content>, R. Webster, C. MacKay, M. Laity &amp; R. Johns, coll. (1 ♂, <abbrev xmlns:xlink="http://www.w3.org/1999/xlink" content-type="institution" xlink:title="Reginald Webster Collection, Charters Settlement, New Brunswick, Canada" xlink:type="simple">RWC</abbrev>). <bold>Sunbury Co.</bold>, Burton, Sunpoke Lake, <named-content xmlns:xlink="http://www.w3.org/1999/xlink" content-type="dwc:verbatimCoordinates" xlink:type="simple">45.7665°N, 66.5545°W</named-content>, <named-content xmlns:xlink="http://www.w3.org/1999/xlink" content-type="date" xlink:type="simple">15.V.2004</named-content>, R.P. Webster, coll. // Old maple forest, in leaf litter (1 ♂, <abbrev xmlns:xlink="http://www.w3.org/1999/xlink" content-type="institution" xlink:title="Reginald Webster Collection, Charters Settlement, New Brunswick, Canada" xlink:type="simple">RWC</abbrev>). <bold>York Co.</bold>, Fredericton, at Saint John River, <named-content xmlns:xlink="http://www.w3.org/1999/xlink" content-type="dwc:verbatimCoordinates" xlink:type="simple">45.9588°N, 66.6254°W</named-content>, <named-content xmlns:xlink="http://www.w3.org/1999/xlink" content-type="date" xlink:type="simple">22.VIII.2006</named-content>, R.P. Webster, coll. // River margin, in decaying (moist) grass (1 ♀, <abbrev xmlns:xlink="http://www.w3.org/1999/xlink" content-type="institution" xlink:title="Reginald Webster Collection, Charters Settlement, New Brunswick, Canada" xlink:type="simple">RWC</abbrev>); 8.5 km W of Tracy, off Rt. 645, <named-content xmlns:xlink="http://www.w3.org/1999/xlink" content-type="dwc:verbatimCoordinates" xlink:type="simple">45.6821°N, 66.7894°W</named-content>, <named-content xmlns:xlink="http://www.w3.org/1999/xlink" content-type="date" xlink:type="simple">6.V.2008</named-content>, R.P. Webster, coll. // wet alder swamp, in leaf litter &amp; grass on hummocks (1 ♂, <abbrev xmlns:xlink="http://www.w3.org/1999/xlink" content-type="institution" xlink:title="Reginald Webster Collection, Charters Settlement, New Brunswick, Canada" xlink:type="simple">RWC</abbrev>).</p></tp:treatment-sec><tp:treatment-sec sec-type="Etymology"><title>Etymology.</title><p>Named for Dr. Stephen Clayden, Curator and Head, Botany and Mycology Section of the New Brunswick Museum, whose collaboration in a joint project studying <tp:taxon-name><tp:taxon-name-part taxon-name-part-type="order">Coleoptera</tp:taxon-name-part></tp:taxon-name> and lichens in old-growth eastern white cedar forests in <abbrev xmlns:xlink="http://www.w3.org/1999/xlink" xlink:title="New Brunswick" xlink:type="simple">NB</abbrev> resulted in the discovery of a number of new species.</p></tp:treatment-sec><tp:treatment-sec sec-type="Description"><title>Description.</title><p>Body length 2.5–2.7 mm, narrowly subparallel, uniformly dark piceous brown except posterior part of elytra near suture and basal tergal impressions slightly paler, legs, maxillary palpi and bases of antennae light yellowish brown (Fig. <xref ref-type="fig" rid="F41">310</xref>); integument glossy with meshed microsculpture, pubescence short, dense on pronotum and elytra and sparse on head and abdomen; head narrower than pronotum and elytra, approximately round, tempora about as long as eye seen from above; antennae with articles V–X slightly to strongly transverse; pronotum transverse, margined laterally and basally, narrower than elytra, obtusely angular posterolaterally, broadest at middle of its length, pubescence directed lateroposteriad forming arcuate lines; elytra moderately short, moderately transverse, subparallel, hind margin straight laterally, <!--PageBreak-->inwardly arcuate toward suture, pubescence directed obliquely posteriad; abdomen parallel-sided, three basal tergites strongly impressed basally. <bold>Male.</bold> Median lobe of aedeagus with large bulbus and short tubus, venter of tubus with tooth medially, apex <!--PageBreak-->narrow, produced ventrally in lateral view, sclerites of internal sac not pronounced except for strong apical folds (Fig. <xref ref-type="fig" rid="F41">311</xref>); apical margin of tergite VIII emarginate, with two spine-like lateral teeth and two diverging, more rounded ones at middle (Fig. <xref ref-type="fig" rid="F41">312</xref>); sternite VIII rounded apically (Fig. <xref ref-type="fig" rid="F41">313</xref>). <bold>Female.</bold> Tergite VIII truncate apically (Fig. <xref ref-type="fig" rid="F41">314</xref>); sternite VIII broadly rounded apically (Fig. <xref ref-type="fig" rid="F41">315</xref>); spermatheca S-shaped, with broad, spherical capsule, and short, broad, sinuate stem (Fig. <xref ref-type="fig" rid="F41">316</xref>).</p></tp:treatment-sec><tp:treatment-sec sec-type="Distribution"><title>Distribution.</title><p>Known only from <abbrev xmlns:xlink="http://www.w3.org/1999/xlink" xlink:title="New Brunswick" xlink:type="simple">NB</abbrev>, Canada.</p></tp:treatment-sec><tp:treatment-sec sec-type="Natural history"><title>Natural history.</title><p>This species occurs in very similar habitats to <italic><tp:taxon-name><tp:taxon-name-part taxon-name-part-type="genus">Thamiaraea</tp:taxon-name-part> <tp:taxon-name-part taxon-name-part-type="species">corverae</tp:taxon-name-part></tp:taxon-name></italic>; in silver maple and maple forests near seasonally flooded marshes, a river margin, and in a wet alder swamp. Adults were found in moist leaf litter and moist decaying grass along a river margin. Other specimens were captured in Lindgren funnel traps. Adults were collected from May to September.</p><fig id="F41" position="float" orientation="portrait"><label>Figures 310–316.</label><caption><p>
          <italic><tp:taxon-name><tp:taxon-name-part taxon-name-part-type="genus">Thamiaraea</tp:taxon-name-part> <tp:taxon-name-part taxon-name-part-type="species">claydeni</tp:taxon-name-part></tp:taxon-name></italic> Klimaszewski &amp; Webster, sp. n.: <bold>310</bold> habitus in dorsal view <bold>311</bold> median lobe of aedeagus in lateral view <bold>312</bold> male tergite VIII <bold>313</bold> male sternite VIII <bold>314</bold> female tergite VIII <bold>315</bold> female sternite VIII <bold>316</bold> spermatheca. Scale bar of habitus = 1 mm; remaining scale bars = 0.2 mm.</p></caption><graphic xmlns:xlink="http://www.w3.org/1999/xlink" xlink:href="zookeys-573-085-g041.jpg" position="float" orientation="portrait" xlink:type="simple" id="oo_82598.jpg"/></fig></tp:treatment-sec></tp:taxon-treatment>
