# Supplementary material for: Further contributions to the Aleocharinae (Coleoptera, Staphylinidae) fauna of New Brunswick and Canada including descriptions of 27 new species
Source: Zookeys. 2016 Mar 24;(573):85–216. doi: 10.3897/zookeys.573.7016 (PMC4829927; doi:10.3897/zookeys.573.7016)
Supplement: XML Treatment for Thamiaraea corverae [file zookeys.573.7016-treatment42.xml]

<!DOCTYPE tp:taxon-treatment
  PUBLIC "-//TaxonX//DTD Taxonomic Treatment Publishing DTD v0 20100105//EN" "tax-treatment-NSO.dtd">
<tp:taxon-treatment xmlns:tp="http://www.plazi.org/taxpub"><tp:treatment-meta><kwd-group><label>Taxon classification</label><kwd><named-content content-type="kingdom">Animalia</named-content></kwd><kwd><named-content content-type="order">Coleoptera</named-content></kwd><kwd><named-content content-type="family">Staphylinidae</named-content></kwd></kwd-group><mixed-citation publication-type="journal"><person-group><name><surname>Webster</surname><given-names>Reginald P.</given-names></name><name><surname>Klimaszewski</surname><given-names>Jan</given-names></name><name><surname>Bourdon</surname><given-names>Caroline</given-names></name><name><surname>Sweeney</surname><given-names>Jon D.</given-names></name><name><surname>Hughes</surname><given-names>Cory C.</given-names></name><name><surname>Labrecque</surname><given-names>Myriam</given-names></name></person-group><article-title>Further contributions to the <tp:taxon-name><tp:taxon-name-part taxon-name-part-type="subfamily">Aleocharinae</tp:taxon-name-part></tp:taxon-name> (<tp:taxon-name><tp:taxon-name-part taxon-name-part-type="order">Coleoptera</tp:taxon-name-part></tp:taxon-name>, <tp:taxon-name><tp:taxon-name-part taxon-name-part-type="family">Staphylinidae</tp:taxon-name-part></tp:taxon-name>) fauna of New Brunswick and Canada including descriptions of 27 new species</article-title><source>Zookeys</source><day>24</day><month>3</month><year>2016</year><volume>2016</volume><issue>573</issue><fpage>85</fpage><lpage>216</lpage><pub-id pub-id-type="doi">10.3897/zookeys.573.7016</pub-id></mixed-citation></tp:treatment-meta><tp:nomenclature><tp:taxon-name>
                      <tp:taxon-name-part taxon-name-part-type="genus">Thamiaraea</tp:taxon-name-part>
                      <tp:taxon-name-part taxon-name-part-type="species">corverae</tp:taxon-name-part>
                      <object-id xmlns:xlink="http://www.w3.org/1999/xlink" content-type="zoobank" xlink:type="simple">http://zoobank.org/958C873E-3A06-4FAA-AAB9-A9674EFFCBB6</object-id>
                    </tp:taxon-name><tp:taxon-authority>Klimaszewski &amp; Webster</tp:taxon-authority><tp:taxon-status xmlns:xlink="http://www.w3.org/1999/xlink" xlink:type="simple">sp. n.</tp:taxon-status><xref ref-type="fig" rid="F42">Figs 317–323</xref></tp:nomenclature><tp:treatment-sec sec-type="Holotype (male)"><title>Holotype (male).</title><p>
                      <bold>Canada, New Brunswick, Sunbury Co.</bold>, Gilbert Island, <named-content xmlns:xlink="http://www.w3.org/1999/xlink" content-type="dwc:verbatimCoordinates" xlink:type="simple">45.8770°N, 66.2954°W</named-content>, <named-content xmlns:xlink="http://www.w3.org/1999/xlink" content-type="date" xlink:type="simple">29.VI-11.VII.2012</named-content>, C. Alderson &amp; V. Webster, coll. // hardwood forest, Lindgren funnel trap 1 m high under <italic><tp:taxon-name><tp:taxon-name-part taxon-name-part-type="genus">Tilia</tp:taxon-name-part> <tp:taxon-name-part taxon-name-part-type="species">americana</tp:taxon-name-part></tp:taxon-name></italic> (<abbrev xmlns:xlink="http://www.w3.org/1999/xlink" content-type="institution" xlink:title="Natural Resources Canada, Canadian Forest Service - Laurentian Forestry Centre, Quebec, Quebec, Canada" xlink:type="simple">LFC</abbrev>). <bold>Paratypes: Canada, New Brunswick, Charlotte Co.</bold>, 5 km NW of Pomeroy Ridge, <named-content xmlns:xlink="http://www.w3.org/1999/xlink" content-type="dwc:verbatimCoordinates" xlink:type="simple">45.3059°N, 67.4343°W</named-content>, <named-content xmlns:xlink="http://www.w3.org/1999/xlink" content-type="date" xlink:type="simple">5.VI.2008</named-content>, R.P. Webster, coll. // red maple and eastern white cedar swamp, in moss and leaf litter near small vernal pools (1 ♀, <abbrev xmlns:xlink="http://www.w3.org/1999/xlink" content-type="institution" xlink:title="Natural Resources Canada, Canadian Forest Service - Laurentian Forestry Centre, Quebec, Quebec, Canada" xlink:type="simple">LFC</abbrev>). <bold>Queens Co.</bold>, Grand Lake Meadows P.N.A., <named-content xmlns:xlink="http://www.w3.org/1999/xlink" content-type="dwc:verbatimCoordinates" xlink:type="simple">45.8227°N, 66.1209°W</named-content>, <named-content xmlns:xlink="http://www.w3.org/1999/xlink" content-type="date" xlink:type="simple">4–19.V.2010</named-content>, R. Webster &amp; C. MacKay, coll. // Old silver maple forest with green ash and seasonally flooded marsh, Lindgren funnel traps (2 ♂, <abbrev xmlns:xlink="http://www.w3.org/1999/xlink" content-type="institution" xlink:title="Reginald Webster Collection, Charters Settlement, New Brunswick, Canada" xlink:type="simple">RWC</abbrev>); Jemseg, <named-content xmlns:xlink="http://www.w3.org/1999/xlink" content-type="dwc:verbatimCoordinates" xlink:type="simple">45.8412°N, 66.1195°W</named-content>, <named-content xmlns:xlink="http://www.w3.org/1999/xlink" content-type="date" xlink:type="simple">14–28.V.2012</named-content>, C. Alderson, C. Hughes &amp; V. Webster // Hardwood woodland near seasonally flooded marsh, Lindgren funnel trap 1 m high under <italic><tp:taxon-name><tp:taxon-name-part taxon-name-part-type="genus">Quercus</tp:taxon-name-part> <tp:taxon-name-part taxon-name-part-type="species">rubra</tp:taxon-name-part></tp:taxon-name></italic> (1 ♂, <abbrev xmlns:xlink="http://www.w3.org/1999/xlink" content-type="institution" xlink:title="Reginald Webster Collection, Charters Settlement, New Brunswick, Canada" xlink:type="simple">RWC</abbrev>). <bold>York Co.</bold>, Prince William, near Magaguadavic Lake, <named-content xmlns:xlink="http://www.w3.org/1999/xlink" content-type="dwc:verbatimCoordinates" xlink:type="simple">45.7268°N, 66.1852°W</named-content>, <named-content xmlns:xlink="http://www.w3.org/1999/xlink" content-type="date" xlink:type="simple">1.V.2004</named-content>, D. Sabine &amp; R. Webster, coll. // Red spruce &amp; hemlock forest, in moist litter under leather-leaf (1 ♂, 1 ♀, <abbrev xmlns:xlink="http://www.w3.org/1999/xlink" content-type="institution" xlink:title="Reginald Webster Collection, Charters Settlement, New Brunswick, Canada" xlink:type="simple">RWC</abbrev>); Fredericton, at Saint John River, <named-content xmlns:xlink="http://www.w3.org/1999/xlink" content-type="dwc:verbatimCoordinates" xlink:type="simple">45.9588°N, 66.6254°W</named-content>, <named-content xmlns:xlink="http://www.w3.org/1999/xlink" content-type="date" xlink:type="simple">22.VIII.2006</named-content>, R.P. Webster, coll. // River margin, in decaying grass (1 ♂, <abbrev xmlns:xlink="http://www.w3.org/1999/xlink" content-type="institution" xlink:title="Reginald Webster Collection, Charters Settlement, New Brunswick, Canada" xlink:type="simple">RWC</abbrev>).</p></tp:treatment-sec><tp:treatment-sec sec-type="Etymology"><title>Etymology.</title><p>The first author of the species, Jan Klimaszewski, would like to dedicate this species to his wife, Patricia Corvera Gandullia, for her love of nature and enthusiasm for entomology.</p></tp:treatment-sec><tp:treatment-sec sec-type="Description"><title>Description.</title><p>Body length 2.8–3.1 mm, narrowly subparallel, most of antennae, head, and posterior part of abdomen dark piceous brown, pronotum slightly paler, elytra yellowish light brown, legs, maxillary palpi, and bases of antennae yellowish (Fig. <xref ref-type="fig" rid="F42">317</xref>); integument glossy with meshed microsculpture, pubescence short, dense on pronotum and elytra and sparse on head and abdomen; head slightly narrower than pronotum, approximately round, tempora slightly shorter than eye seen from above; antennae with articles V–X slightly to strongly transverse; pronotum transverse, margined laterally, slightly narrower than elytra, broadly arcuate laterally, broadest at middle of its length, pubescence directed lateroposteriad forming arcuate lines; elytra short, mod<!--PageBreak-->erately transverse, subparallel, hind margin approximately straight, pubescence directed obliquely posteriad; abdomen parallel-sided, three basal tergites strongly impressed basally. <bold>Male.</bold> Median lobe of aedeagus with bulbus large and tubus short, triangular in dorsal view, venter of tubus arcuate, and apex narrow, triangularly produced ventrally in lateral view, sclerites of internal sac not pronounced (Fig. <xref ref-type="fig" rid="F42">318</xref>); apical margin of tergite VIII emarginate, with two spine-like teeth near lateral margin, and two rounded ones forming median projection (Fig. <xref ref-type="fig" rid="F42">319</xref>); sternite VIII semicircularly rounded apically (Fig. <xref ref-type="fig" rid="F42">320</xref>). <bold>Female.</bold> Tergite VIII broadly arcuate apically (Fig. <xref ref-type="fig" rid="F42">321</xref>); sternite VIII broadly shallowly emarginate apically (Fig. <xref ref-type="fig" rid="F42">322</xref>); spermatheca S-shaped, with spherical capsule, and short, sinuate stem which broadens basally (Fig. <xref ref-type="fig" rid="F42">323</xref>).</p></tp:treatment-sec><tp:treatment-sec sec-type="Distribution"><title>Distribution.</title><p>Known only from <abbrev xmlns:xlink="http://www.w3.org/1999/xlink" xlink:title="New Brunswick" xlink:type="simple">NB</abbrev>, Canada.</p></tp:treatment-sec><tp:treatment-sec sec-type="Natural history"><title>Natural history.</title><p>This species was found in or near seasonally flooded silver maple forests and marshes, an eastern white cedar swamp, a river margin, and a wetland dominated by leather-leaf, <italic><tp:taxon-name><tp:taxon-name-part taxon-name-part-type="genus">Chamaedaphne</tp:taxon-name-part> <tp:taxon-name-part taxon-name-part-type="species">calyculata</tp:taxon-name-part></tp:taxon-name></italic> (L.). Adults were found in moss and leaf litter, moist litter under leather-leaf, and decaying grass along a river margin. Other specimens were captured in Lindgren funnel traps. Adults were collected from May to August.</p></tp:treatment-sec><tp:treatment-sec sec-type="Comments"><title>Comments.</title><p>
                      <italic><tp:taxon-name><tp:taxon-name-part taxon-name-part-type="genus">Thamiaraea</tp:taxon-name-part> <tp:taxon-name-part taxon-name-part-type="species">corverae</tp:taxon-name-part></tp:taxon-name></italic> may be easily separated from <italic><tp:taxon-name><tp:taxon-name-part taxon-name-part-type="genus">Thamiaraea</tp:taxon-name-part> <tp:taxon-name-part taxon-name-part-type="species">claydeni</tp:taxon-name-part></tp:taxon-name></italic> by darker and broader body, less transverse antennal articles VII-X (Figs <xref ref-type="fig" rid="F41">310</xref>, <xref ref-type="fig" rid="F42">317</xref>), median teeth of male tergite VIII directed posteriad (Fig. <xref ref-type="fig" rid="F42">319</xref>) and not diverging laterad as in <italic><tp:taxon-name><tp:taxon-name-part taxon-name-part-type="genus">Thamiaraea</tp:taxon-name-part> <tp:taxon-name-part taxon-name-part-type="species">claydeni</tp:taxon-name-part></tp:taxon-name></italic> (Fig. <xref ref-type="fig" rid="F41">312</xref>), and spermatheca with more sinuate stem (Fig. <xref ref-type="fig" rid="F42">323</xref>) than that of <italic><tp:taxon-name><tp:taxon-name-part taxon-name-part-type="genus">Thamiaraea</tp:taxon-name-part> <tp:taxon-name-part taxon-name-part-type="species">claydeni</tp:taxon-name-part></tp:taxon-name></italic> (Fig. <xref ref-type="fig" rid="F41">316</xref>). From the remaining three Nearctic <italic><tp:taxon-name><tp:taxon-name-part taxon-name-part-type="genus">Thamiaraea</tp:taxon-name-part></tp:taxon-name></italic> species, the two species described here may be distinguished by the shape of the median lobe of aedeagus, shape of male tergite VIII and the shape of spermathecae. For illustrations of the other species, see <xref ref-type="bibr" rid="B26">Hoebeke 1988</xref>, <xref ref-type="bibr" rid="B27">1994</xref>.</p><fig id="F42" position="float" orientation="portrait"><label>Figures 317–323.</label><caption><p>
          <italic><tp:taxon-name><tp:taxon-name-part taxon-name-part-type="genus">Thamiaraea</tp:taxon-name-part> <tp:taxon-name-part taxon-name-part-type="species">corverae</tp:taxon-name-part></tp:taxon-name></italic> Klimaszewski &amp; Webster, sp. n.: <bold>317</bold> habitus in dorsal view <bold>318</bold> median lobe of aedeagus in lateral view <bold>319</bold> male tergite VIII <bold>320</bold> male sternite VIII <bold>321</bold> female tergite VIII <bold>322</bold> female sternite VIII <bold>323</bold> spermatheca. Scale bar of habitus = 1 mm; remaining scale bars = 0.2 mm.</p></caption><graphic xmlns:xlink="http://www.w3.org/1999/xlink" xlink:href="zookeys-573-085-g042.jpg" position="float" orientation="portrait" xlink:type="simple" id="oo_82599.jpg"/></fig></tp:treatment-sec><tp:treatment-sec><!--Section generated to contain objects referenced in tp:taxon-treatment.--><fig id="F41" position="float" orientation="portrait"><label>Figures 310–316.</label><caption><p>
          <italic><tp:taxon-name><tp:taxon-name-part taxon-name-part-type="genus">Thamiaraea</tp:taxon-name-part> <tp:taxon-name-part taxon-name-part-type="species">claydeni</tp:taxon-name-part></tp:taxon-name></italic> Klimaszewski &amp; Webster, sp. n.: <bold>310</bold> habitus in dorsal view <bold>311</bold> median lobe of aedeagus in lateral view <bold>312</bold> male tergite VIII <bold>313</bold> male sternite VIII <bold>314</bold> female tergite VIII <bold>315</bold> female sternite VIII <bold>316</bold> spermatheca. Scale bar of habitus = 1 mm; remaining scale bars = 0.2 mm.</p></caption><graphic xmlns:xlink="http://www.w3.org/1999/xlink" xlink:href="zookeys-573-085-g041.jpg" position="float" orientation="portrait" xlink:type="simple" id="oo_82598.jpg"/></fig></tp:treatment-sec><ref-list><ref id="B26"><mixed-citation xmlns:xlink="http://www.w3.org/1999/xlink" xlink:type="simple">
          <person-group><name name-style="western"><surname>Hoebeke</surname><given-names>ER</given-names></name></person-group> (<year>1988</year>) <article-title>Review of the genus <italic><tp:taxon-name><tp:taxon-name-part taxon-name-part-type="genus">Thamiaraea</tp:taxon-name-part></tp:taxon-name></italic> Thomson in North America (<tp:taxon-name><tp:taxon-name-part taxon-name-part-type="order">Coleoptera</tp:taxon-name-part></tp:taxon-name>: <tp:taxon-name><tp:taxon-name-part taxon-name-part-type="family">Staphylinidae</tp:taxon-name-part></tp:taxon-name>: <tp:taxon-name><tp:taxon-name-part taxon-name-part-type="subfamily">Aleocharinae</tp:taxon-name-part></tp:taxon-name>) with description of a new species.</article-title> <source>Journal of the New York Entomological Society</source> <volume>96</volume>(<issue>1</issue>): <fpage>16</fpage>–<lpage>25</lpage>.</mixed-citation></ref><ref id="B27"><mixed-citation xmlns:xlink="http://www.w3.org/1999/xlink" xlink:type="simple">
          <person-group><name name-style="western"><surname>Hoebeke</surname><given-names>ER</given-names></name></person-group> (<year>1994</year>) <article-title><italic><tp:taxon-name><tp:taxon-name-part taxon-name-part-type="genus">Thamiaraea</tp:taxon-name-part> <tp:taxon-name-part taxon-name-part-type="species">paralira</tp:taxon-name-part></tp:taxon-name></italic>, a new species from North America, and new distributional and habitat data for other Nearctic species of <italic><tp:taxon-name><tp:taxon-name-part taxon-name-part-type="genus">Thamiaraea</tp:taxon-name-part></tp:taxon-name></italic> (<tp:taxon-name><tp:taxon-name-part taxon-name-part-type="order">Coleoptera</tp:taxon-name-part></tp:taxon-name>, <tp:taxon-name><tp:taxon-name-part taxon-name-part-type="family">Staphylinidae</tp:taxon-name-part></tp:taxon-name>).</article-title> <source>Proceedings of the Entomological Society of Washington</source> <volume>96</volume>(<issue>1</issue>): <fpage>1</fpage>–<lpage>7</lpage>.</mixed-citation></ref></ref-list></tp:taxon-treatment>
