# Supplementary material for: Further contributions to the Aleocharinae (Coleoptera, Staphylinidae) fauna of New Brunswick and Canada including descriptions of 27 new species
Source: Zookeys. 2016 Mar 24;(573):85–216. doi: 10.3897/zookeys.573.7016 (PMC4829927; doi:10.3897/zookeys.573.7016)
Supplement: XML Treatment for Myrmecopora vaga [file zookeys.573.7016-treatment43.xml]

<!DOCTYPE tp:taxon-treatment
  PUBLIC "-//TaxonX//DTD Taxonomic Treatment Publishing DTD v0 20100105//EN" "tax-treatment-NSO.dtd">
<tp:taxon-treatment xmlns:tp="http://www.plazi.org/taxpub"><tp:treatment-meta><kwd-group><label>Taxon classification</label><kwd><named-content content-type="kingdom">Animalia</named-content></kwd><kwd><named-content content-type="order">Coleoptera</named-content></kwd><kwd><named-content content-type="family">Staphylinidae</named-content></kwd></kwd-group><mixed-citation publication-type="journal"><person-group><name><surname>Webster</surname><given-names>Reginald P.</given-names></name><name><surname>Klimaszewski</surname><given-names>Jan</given-names></name><name><surname>Bourdon</surname><given-names>Caroline</given-names></name><name><surname>Sweeney</surname><given-names>Jon D.</given-names></name><name><surname>Hughes</surname><given-names>Cory C.</given-names></name><name><surname>Labrecque</surname><given-names>Myriam</given-names></name></person-group><article-title>Further contributions to the <tp:taxon-name><tp:taxon-name-part taxon-name-part-type="subfamily">Aleocharinae</tp:taxon-name-part></tp:taxon-name> (<tp:taxon-name><tp:taxon-name-part taxon-name-part-type="order">Coleoptera</tp:taxon-name-part></tp:taxon-name>, <tp:taxon-name><tp:taxon-name-part taxon-name-part-type="family">Staphylinidae</tp:taxon-name-part></tp:taxon-name>) fauna of New Brunswick and Canada including descriptions of 27 new species</article-title><source>Zookeys</source><day>24</day><month>3</month><year>2016</year><volume>2016</volume><issue>573</issue><fpage>85</fpage><lpage>216</lpage><pub-id pub-id-type="doi">10.3897/zookeys.573.7016</pub-id></mixed-citation></tp:treatment-meta><tp:nomenclature><tp:taxon-name>
                    <tp:taxon-name-part taxon-name-part-type="genus">Myrmecopora</tp:taxon-name-part>
                    <tp:taxon-name-part taxon-name-part-type="species">vaga</tp:taxon-name-part>
                  </tp:taxon-name><tp:taxon-authority>(LeConte, 1866)</tp:taxon-authority><xref ref-type="fig" rid="F43">Figs 324–330</xref><!--PageBreak--></tp:nomenclature><tp:treatment-sec sec-type="material"><title>Material examined.</title><p>
                    <bold>New Brunswick, Westmorland Co.</bold>, Petit-Cap, <named-content xmlns:xlink="http://www.w3.org/1999/xlink" content-type="dwc:verbatimCoordinates" xlink:type="simple">46.1836°N, 64.1468°W</named-content>, <named-content xmlns:xlink="http://www.w3.org/1999/xlink" content-type="date" xlink:type="simple">19.VI.2012</named-content>, R.P. Webster &amp; D. Sabine // Sandy barrier beach, sifting drift material (mostly dried/decaying sea wrack) (1 ♀, <abbrev xmlns:xlink="http://www.w3.org/1999/xlink" content-type="institution" xlink:title="Natural Resources Canada, Canadian Forest Service - Laurentian Forestry Centre, Quebec, Quebec, Canada" xlink:type="simple">LFC</abbrev>; 1 ♂, 1 ♀, <abbrev xmlns:xlink="http://www.w3.org/1999/xlink" content-type="institution" xlink:title="Reginald Webster Collection, Charters Settlement, New Brunswick, Canada" xlink:type="simple">RWC</abbrev>); same data but <named-content xmlns:xlink="http://www.w3.org/1999/xlink" content-type="date" xlink:type="simple">17.VI.2014</named-content>, M.-A. Giguère (2 sex undetermined, <abbrev xmlns:xlink="http://www.w3.org/1999/xlink" content-type="institution" xlink:title="Reginald Webster Collection, Charters Settlement, New Brunswick, Canada" xlink:type="simple">RWC</abbrev>).</p></tp:treatment-sec><tp:treatment-sec sec-type="Natural history"><title>Natural history.</title><p>
                    <italic><tp:taxon-name><tp:taxon-name-part taxon-name-part-type="genus">Myrmecophora</tp:taxon-name-part> <tp:taxon-name-part taxon-name-part-type="species">vaga</tp:taxon-name-part></tp:taxon-name></italic> was sifted from drift material consisting mostly of dried and decaying sea wrack on a sandy barrier sea beach. <xref ref-type="bibr" rid="B48">Majka et al. (2008a)</xref> reported this species from a similar habitat (flotsam on small beach) from <abbrev xmlns:xlink="http://www.w3.org/1999/xlink" xlink:title="Nova Scotia" xlink:type="simple">NS</abbrev>. A number of western Palaearctic species of <italic><tp:taxon-name><tp:taxon-name-part taxon-name-part-type="genus">Myrmecopora</tp:taxon-name-part></tp:taxon-name></italic> also live in beach drift on coastal sea beaches (<xref ref-type="bibr" rid="B6">Assing 1997</xref>).</p></tp:treatment-sec><tp:treatment-sec sec-type="Distribution in Canada and Alaska"><title>Distribution in Canada and Alaska.</title><p>
                    <abbrev xmlns:xlink="http://www.w3.org/1999/xlink" xlink:title="Nova Scotia" xlink:type="simple">NS</abbrev>, <bold><abbrev xmlns:xlink="http://www.w3.org/1999/xlink" xlink:title="New Brunswick" xlink:type="simple">NB</abbrev></bold> (<xref ref-type="bibr" rid="B13">Bousquet et al. 2013</xref>). <xref ref-type="bibr" rid="B48">Majka et al. (2008a)</xref> reported this species for the first time for Canada from <abbrev xmlns:xlink="http://www.w3.org/1999/xlink" xlink:title="Nova Scotia" xlink:type="simple">NS</abbrev>. The species has <!--PageBreak-->not been identified again in the Lake Superior region since the original description; although <xref ref-type="bibr" rid="B1">Ahn and Ashe (1995</xref>: 151) examined specimens in their phylogenetic study, they did not specify any locality data.</p><!--PageBreak--></tp:treatment-sec><tp:treatment-sec sec-type="Comments"><title>Comments.</title><p>
                    <italic><tp:taxon-name><tp:taxon-name-part taxon-name-part-type="genus">Myrmecopora</tp:taxon-name-part> <tp:taxon-name-part taxon-name-part-type="species">vaga</tp:taxon-name-part></tp:taxon-name></italic> bears superficial resemblance to European <italic><tp:taxon-name><tp:taxon-name-part taxon-name-part-type="genus">Myrmecopora</tp:taxon-name-part> <tp:taxon-name-part taxon-name-part-type="species">uvida</tp:taxon-name-part></tp:taxon-name></italic> (Erichson) but has differently shaped median lobe of aedeagus with shorter and straight ventral part of tubus in lateral view which is longer and sinuate in <italic><tp:taxon-name><tp:taxon-name-part taxon-name-part-type="genus">Myrmecopora</tp:taxon-name-part> <tp:taxon-name-part taxon-name-part-type="species">uvida</tp:taxon-name-part></tp:taxon-name></italic>, and by the shorter and broader stem of spermatheca. For illustrations of genitalia of <italic><tp:taxon-name><tp:taxon-name-part taxon-name-part-type="genus">Myrmecopora</tp:taxon-name-part> <tp:taxon-name-part taxon-name-part-type="species">uvida</tp:taxon-name-part></tp:taxon-name></italic> see <xref ref-type="bibr" rid="B6">Assing 1997</xref>.</p><fig id="F43" position="float" orientation="portrait"><label>Figures 324–330.</label><caption><p>
          <italic><tp:taxon-name><tp:taxon-name-part taxon-name-part-type="genus">Myrmecopora</tp:taxon-name-part> <tp:taxon-name-part taxon-name-part-type="species">vaga</tp:taxon-name-part></tp:taxon-name></italic> (LeConte): <bold>324</bold> habitus in dorsal view <bold>325</bold> median lobe of aedeagus in lateral view <bold>326</bold> male tergite VIII <bold>327</bold> male sternite VIII <bold>328</bold> female tergite VIII <bold>329</bold> female sternite VIII <bold>330</bold> spermatheca. Scale bar of habitus = 1 mm; remaining scale bars = 0.2 mm.</p></caption><graphic xmlns:xlink="http://www.w3.org/1999/xlink" xlink:href="zookeys-573-085-g043.jpg" position="float" orientation="portrait" xlink:type="simple" id="oo_82600.jpg"/></fig></tp:treatment-sec><ref-list><ref id="B48"><mixed-citation xmlns:xlink="http://www.w3.org/1999/xlink" xlink:type="simple">
          <person-group><name name-style="western"><surname>Majka</surname><given-names>CG</given-names></name><name name-style="western"><surname>Klimaszewski</surname><given-names>J</given-names></name><name name-style="western"><surname>Lauff</surname><given-names>RF</given-names></name></person-group> (<year>2008a</year>) <article-title>The coastal rove beetles (<tp:taxon-name><tp:taxon-name-part taxon-name-part-type="order">Coleoptera</tp:taxon-name-part></tp:taxon-name>, <tp:taxon-name><tp:taxon-name-part taxon-name-part-type="family">Staphylinidae</tp:taxon-name-part></tp:taxon-name>) of Atlantic Canada: a survey and new records.</article-title> In: <person-group><name name-style="western"><surname>Majka</surname><given-names>CG</given-names></name><name name-style="western"><surname>Klimaszewski</surname><given-names>J</given-names></name></person-group> (<role>Eds</role>) <issue-title>Biodiversity, Biosystematics, and Ecology of Canadian Coleoptera.</issue-title> <source>ZooKeys</source> <volume>2</volume>: <fpage>115</fpage>–<lpage>150</lpage>. doi: <ext-link xlink:type="simple" ext-link-type="doi" xlink:href="10.3897/zookeys.2.2">10.3897/zookeys.2.2</ext-link></mixed-citation></ref><ref id="B6"><mixed-citation xmlns:xlink="http://www.w3.org/1999/xlink" xlink:type="simple">
          <person-group><name name-style="western"><surname>Assing</surname><given-names>V</given-names></name></person-group> (<year>1997</year>) <article-title>A revision of the Western Palaearctic species of <italic><tp:taxon-name><tp:taxon-name-part taxon-name-part-type="genus">Myrmecopora</tp:taxon-name-part></tp:taxon-name></italic> Saulcy, 1864, <italic>senso lato</italic> and <italic><tp:taxon-name><tp:taxon-name-part taxon-name-part-type="genus">Eccoptoglossa</tp:taxon-name-part></tp:taxon-name></italic> Luze, 1904 (<tp:taxon-name><tp:taxon-name-part taxon-name-part-type="order">Coleoptera</tp:taxon-name-part></tp:taxon-name>, <tp:taxon-name><tp:taxon-name-part taxon-name-part-type="family">Staphylinidae</tp:taxon-name-part></tp:taxon-name>, <tp:taxon-name><tp:taxon-name-part taxon-name-part-type="subfamily">Aleocharinae</tp:taxon-name-part></tp:taxon-name>, <tp:taxon-name><tp:taxon-name-part taxon-name-part-type="tribe">Falagriini</tp:taxon-name-part></tp:taxon-name>).</article-title> <source>Beiträge zur Entomologie</source> <volume>47</volume>(<issue>1</issue>): <fpage>69</fpage>–<lpage>151</lpage>.</mixed-citation></ref><ref id="B13"><mixed-citation xmlns:xlink="http://www.w3.org/1999/xlink" xlink:type="simple">
          <person-group><name name-style="western"><surname>Bousquet</surname><given-names>Y</given-names></name><name name-style="western"><surname>Bouchard</surname><given-names>P</given-names></name><name name-style="western"><surname>Davies</surname><given-names>AE</given-names></name><name name-style="western"><surname>Sikes</surname><given-names>D</given-names></name></person-group> (<year>2013</year>) <source>Checklist of beetles (<tp:taxon-name><tp:taxon-name-part taxon-name-part-type="order">Coleoptera</tp:taxon-name-part></tp:taxon-name>) of Canada and Alaska. Pensoft Series Faunistica No.</source> <publisher-name>109</publisher-name>, <publisher-loc>Sofia-Moscow</publisher-loc>, <size units="page">402 pp</size>.</mixed-citation></ref><ref id="B1"><mixed-citation xmlns:xlink="http://www.w3.org/1999/xlink" xlink:type="simple">
          <person-group><name name-style="western"><surname>Ahn</surname><given-names>K-J</given-names></name><name name-style="western"><surname>Ashe</surname><given-names>JS</given-names></name></person-group> (<year>1995</year>) <article-title>Systematic position of the intertidal genus <italic><tp:taxon-name><tp:taxon-name-part taxon-name-part-type="genus">Bryobiota</tp:taxon-name-part></tp:taxon-name></italic> Casey and a revised phylogeny of the falagriine genera of America north of Mexico (<tp:taxon-name><tp:taxon-name-part taxon-name-part-type="order">Coleoptera</tp:taxon-name-part></tp:taxon-name>: <tp:taxon-name><tp:taxon-name-part taxon-name-part-type="family">Staphylinidae</tp:taxon-name-part></tp:taxon-name>).</article-title> <source>Annals of the Entomological Society of America</source> <volume>88</volume>(<issue>2</issue>): <fpage>143</fpage>–<lpage>154</lpage>. doi: <ext-link xlink:type="simple" ext-link-type="doi" xlink:href="10.1093/aesa/88.2.143">10.1093/aesa/88.2.143</ext-link></mixed-citation></ref></ref-list></tp:taxon-treatment>
