# Supplementary material for: Further contributions to the Aleocharinae (Coleoptera, Staphylinidae) fauna of New Brunswick and Canada including descriptions of 27 new species
Source: Zookeys. 2016 Mar 24;(573):85–216. doi: 10.3897/zookeys.573.7016 (PMC4829927; doi:10.3897/zookeys.573.7016)
Supplement: XML Treatment for Pleurotobia bourdonae [file zookeys.573.7016-treatment44.xml]

<!DOCTYPE tp:taxon-treatment
  PUBLIC "-//TaxonX//DTD Taxonomic Treatment Publishing DTD v0 20100105//EN" "tax-treatment-NSO.dtd">
<tp:taxon-treatment xmlns:tp="http://www.plazi.org/taxpub"><tp:treatment-meta><kwd-group><label>Taxon classification</label><kwd><named-content content-type="kingdom">Animalia</named-content></kwd><kwd><named-content content-type="order">Coleoptera</named-content></kwd><kwd><named-content content-type="family">Staphylinidae</named-content></kwd></kwd-group><mixed-citation publication-type="journal"><person-group><name><surname>Webster</surname><given-names>Reginald P.</given-names></name><name><surname>Klimaszewski</surname><given-names>Jan</given-names></name><name><surname>Bourdon</surname><given-names>Caroline</given-names></name><name><surname>Sweeney</surname><given-names>Jon D.</given-names></name><name><surname>Hughes</surname><given-names>Cory C.</given-names></name><name><surname>Labrecque</surname><given-names>Myriam</given-names></name></person-group><article-title>Further contributions to the <tp:taxon-name><tp:taxon-name-part taxon-name-part-type="subfamily">Aleocharinae</tp:taxon-name-part></tp:taxon-name> (<tp:taxon-name><tp:taxon-name-part taxon-name-part-type="order">Coleoptera</tp:taxon-name-part></tp:taxon-name>, <tp:taxon-name><tp:taxon-name-part taxon-name-part-type="family">Staphylinidae</tp:taxon-name-part></tp:taxon-name>) fauna of New Brunswick and Canada including descriptions of 27 new species</article-title><source>Zookeys</source><day>24</day><month>3</month><year>2016</year><volume>2016</volume><issue>573</issue><fpage>85</fpage><lpage>216</lpage><pub-id pub-id-type="doi">10.3897/zookeys.573.7016</pub-id></mixed-citation></tp:treatment-meta><tp:nomenclature><tp:taxon-name>
                      <tp:taxon-name-part taxon-name-part-type="genus">Pleurotobia</tp:taxon-name-part>
                      <tp:taxon-name-part taxon-name-part-type="species">bourdonae</tp:taxon-name-part>
                      <object-id xmlns:xlink="http://www.w3.org/1999/xlink" content-type="zoobank" xlink:type="simple">http://zoobank.org/44DF6F6C-9FDC-4F05-A082-5503A38A05FB</object-id>
                    </tp:taxon-name><tp:taxon-authority>Klimaszewski &amp; Webster</tp:taxon-authority><tp:taxon-status xmlns:xlink="http://www.w3.org/1999/xlink" xlink:type="simple">sp. n.</tp:taxon-status><xref ref-type="fig" rid="F44">Figs 331–337</xref></tp:nomenclature><tp:treatment-sec sec-type="Holotype (male)"><title>Holotype (male).</title><p>
                      <bold>Canada, New Brunswick, Carleton Co.</bold>, Jackson Falls, “Bell Forest”, <named-content xmlns:xlink="http://www.w3.org/1999/xlink" content-type="dwc:verbatimCoordinates" xlink:type="simple">46.2200°N, 67.7231°W</named-content>, <named-content xmlns:xlink="http://www.w3.org/1999/xlink" content-type="date" xlink:type="simple">18.VIII.2008</named-content>, R.P. Webster, coll. // rich Appalachian hardwood forest in <italic><tp:taxon-name><tp:taxon-name-part taxon-name-part-type="genus">Hapalopilus</tp:taxon-name-part> <tp:taxon-name-part taxon-name-part-type="species">nidulans</tp:taxon-name-part></tp:taxon-name></italic> on dead standing beech tree (<abbrev xmlns:xlink="http://www.w3.org/1999/xlink" content-type="institution" xlink:title="Natural Resources Canada, Canadian Forest Service - Laurentian Forestry Centre, Quebec, Quebec, Canada" xlink:type="simple">LFC</abbrev>). <bold>Paratypes: Canada, New Brunswick, Carleton Co.</bold>, same data as holotype (1 ♀, <abbrev xmlns:xlink="http://www.w3.org/1999/xlink" content-type="institution" xlink:title="Natural Resources Canada, Canadian Forest Service - Laurentian Forestry Centre, Quebec, Quebec, Canada" xlink:type="simple">LFC</abbrev>; 3 ♂, 2 ♀, <abbrev xmlns:xlink="http://www.w3.org/1999/xlink" content-type="institution" xlink:title="Reginald Webster Collection, Charters Settlement, New Brunswick, Canada" xlink:type="simple">RWC</abbrev>); same data except <named-content xmlns:xlink="http://www.w3.org/1999/xlink" content-type="date" xlink:type="simple">20.IX.2008</named-content> (1 ♂, <abbrev xmlns:xlink="http://www.w3.org/1999/xlink" content-type="institution" xlink:title="Reginald Webster Collection, Charters Settlement, New Brunswick, Canada" xlink:type="simple">RWC</abbrev>). <bold>York Co.</bold>, Canterbury, near “Browns Mtn. Fen”, <named-content xmlns:xlink="http://www.w3.org/1999/xlink" content-type="dwc:verbatimCoordinates" xlink:type="simple">45.8876°N, 67.6560°W</named-content>, <named-content xmlns:xlink="http://www.w3.org/1999/xlink" content-type="date" xlink:type="simple">3.VIII.2006</named-content>, R.P. Webster, coll. // Hardwood forest, on <italic><tp:taxon-name><tp:taxon-name-part taxon-name-part-type="genus">Pleurotus</tp:taxon-name-part></tp:taxon-name></italic> sp. on sugar maple (1 ♂, <abbrev xmlns:xlink="http://www.w3.org/1999/xlink" content-type="institution" xlink:title="Natural Resources Canada, Canadian Forest Service - Laurentian Forestry Centre, Quebec, Quebec, Canada" xlink:type="simple">LFC</abbrev>). <bold>Quebec, Bellechasse Co.</bold>, St. Raphael, <named-content xmlns:xlink="http://www.w3.org/1999/xlink" content-type="dwc:verbatimCoordinates" xlink:type="simple">46.8078°N, 70.7344°W</named-content>, <named-content xmlns:xlink="http://www.w3.org/1999/xlink" content-type="date" xlink:type="simple">15.VII.2006</named-content>, R.P. Webster, coll. // Mixed forest, on decaying fleshy polypore on dead standing poplar (1 ♀, <abbrev xmlns:xlink="http://www.w3.org/1999/xlink" content-type="institution" xlink:title="Reginald Webster Collection, Charters Settlement, New Brunswick, Canada" xlink:type="simple">RWC</abbrev>).</p></tp:treatment-sec><tp:treatment-sec sec-type="Etymology"><title>Etymology.</title><p>This species is named for Caroline Bourdon (<abbrev xmlns:xlink="http://www.w3.org/1999/xlink" content-type="institution" xlink:title="Natural Resources Canada, Canadian Forest Service - Laurentian Forestry Centre, Quebec, Quebec, Canada" xlink:type="simple">LFC</abbrev>) who works with us on many projects and has produced many images.</p></tp:treatment-sec><tp:treatment-sec sec-type="Description"><title>Description.</title><p>Body length 3.8–4.0 mm, narrowly oval, robust, head, pronotum, most of elytra and posterior part of abdomen dark brown, elytra with a yellowish-red area or spot extending obliquely from each shoulder and a narrow one along suture in posterior half, base of abdomen, legs, antennae and maxillary palps yellowish brown (Fig. <xref ref-type="fig" rid="F44">331</xref>); integument moderately glossy, densely and coarsely punctate, especially on elytra and in tergal impressions; head much narrower than pronotum with large eyes, longer than temples, antennae with articles V–X increasingly broadening toward apex; pronotum sinuate basally and rounded laterally, broadest at middle and then abruptly narrowed apicad; elytra with prominent shoulders, broader than pronotum; abdomen subparallel, three basal tergites with deep impressions, each coarsely punctate. <bold>Male.</bold> Median lobe of aedeagus with bulbus moderately large, oval, tubus long, strongly produced ventrally, its ventral margin slightly sinuate, apex thin, narrow and acutely pointed in lateral view (Fig. <xref ref-type="fig" rid="F44">332</xref>); tergite VIII with apical margin broadly emarginate between two large lateral teeth, emargination weakly crenulate (Fig. <xref ref-type="fig" rid="F44">333</xref>); sternite VIII strongly, triangularly produced apically (Fig. <xref ref-type="fig" rid="F44">334</xref>). <bold>Female.</bold> Tergite VIII broadly truncate apically (Fig. <xref ref-type="fig" rid="F44">335</xref>); sternite VIII obtusely produced apically, with apex rounded (Fig. <xref ref-type="fig" rid="F44">336</xref>); spermatheca with capsule short, widely club shaped, stem narrow, curved (Fig. <xref ref-type="fig" rid="F44">337</xref>).</p><p>This species is externally similar to <italic><tp:taxon-name><tp:taxon-name-part taxon-name-part-type="genus">Pleurotobia</tp:taxon-name-part> <tp:taxon-name-part taxon-name-part-type="species">brunswickensis</tp:taxon-name-part></tp:taxon-name></italic>, but its body is broader, more coarsely punctate, and less glossy, the integument is more reddish brown, and the median lobe of the aedeagus is shaped differently, with the venter less strongly sinuate in lateral view (Figs <xref ref-type="fig" rid="F42">318</xref>, <xref ref-type="fig" rid="F44">332</xref>).</p><!--PageBreak--></tp:treatment-sec><tp:treatment-sec sec-type="Distribution"><title>Distribution.</title><p>Known from <abbrev xmlns:xlink="http://www.w3.org/1999/xlink" xlink:title="Quebec" xlink:type="simple">QC</abbrev> and <abbrev xmlns:xlink="http://www.w3.org/1999/xlink" xlink:title="New Brunswick" xlink:type="simple">NB</abbrev>, Canada.</p></tp:treatment-sec><tp:treatment-sec sec-type="Natural history"><title>Natural history.</title><p>
                      <italic><tp:taxon-name><tp:taxon-name-part taxon-name-part-type="genus">Pleurotobia</tp:taxon-name-part> <tp:taxon-name-part taxon-name-part-type="species">bourdonae</tp:taxon-name-part></tp:taxon-name></italic> was found in hardwood and mixed forests. Adults were found in <italic><tp:taxon-name><tp:taxon-name-part taxon-name-part-type="genus">Hapalopilus</tp:taxon-name-part> <tp:taxon-name-part taxon-name-part-type="species">nidulans</tp:taxon-name-part></tp:taxon-name></italic> (Fr.) Kar. (<tp:taxon-name><tp:taxon-name-part taxon-name-part-type="family">Polyporaceae</tp:taxon-name-part></tp:taxon-name>) on standing dead American beech (<italic><tp:taxon-name><tp:taxon-name-part taxon-name-part-type="genus">Fagus</tp:taxon-name-part> <tp:taxon-name-part taxon-name-part-type="species">grandifolia</tp:taxon-name-part></tp:taxon-name></italic> Ehrh.) trees, in a <italic><tp:taxon-name><tp:taxon-name-part taxon-name-part-type="genus">Pleurotus</tp:taxon-name-part></tp:taxon-name></italic> sp. (<tp:taxon-name><tp:taxon-name-part taxon-name-part-type="family">Tricholomataceae</tp:taxon-name-part></tp:taxon-name>) on a live sugar maple (<italic><tp:taxon-name><tp:taxon-name-part taxon-name-part-type="genus">Acer</tp:taxon-name-part> <tp:taxon-name-part taxon-name-part-type="species">saccharum</tp:taxon-name-part></tp:taxon-name></italic> Marsh.), and in a decaying fleshy polypore (probably <italic><tp:taxon-name><tp:taxon-name-part taxon-name-part-type="genus">Hapalopilus</tp:taxon-name-part> <tp:taxon-name-part taxon-name-part-type="species">nidulans</tp:taxon-name-part></tp:taxon-name></italic>) on a dead standing poplar. A description of the larva and biology of <italic><tp:taxon-name><tp:taxon-name-part taxon-name-part-type="genus">Pleurotobia</tp:taxon-name-part> <tp:taxon-name-part taxon-name-part-type="species">tristigmata</tp:taxon-name-part></tp:taxon-name></italic> (Er.) [error for <italic><tp:taxon-name><tp:taxon-name-part taxon-name-part-type="genus">Pleurotobia</tp:taxon-name-part> <tp:taxon-name-part taxon-name-part-type="species">tristigma</tp:taxon-name-part></tp:taxon-name></italic> Casey = <italic><tp:taxon-name><tp:taxon-name-part taxon-name-part-type="genus">Pleurotobia</tp:taxon-name-part> <tp:taxon-name-part taxon-name-part-type="species">trimaculata</tp:taxon-name-part></tp:taxon-name></italic> (Er.)] is provided by <xref ref-type="bibr" rid="B2">Ashe (1990)</xref>.</p></tp:treatment-sec><tp:treatment-sec sec-type="Comments"><title>Comments.</title><p>The genus <italic><tp:taxon-name><tp:taxon-name-part taxon-name-part-type="genus">Pleurotobia</tp:taxon-name-part></tp:taxon-name></italic> Casey was previously represented in North America by one species, <italic><tp:taxon-name><tp:taxon-name-part taxon-name-part-type="genus">Pleurotobia</tp:taxon-name-part> <tp:taxon-name-part taxon-name-part-type="species">trimaculata</tp:taxon-name-part></tp:taxon-name></italic> (Erichson) and its three synonyms, <italic><tp:taxon-name><tp:taxon-name-part taxon-name-part-type="genus">Pleurotobia</tp:taxon-name-part> <tp:taxon-name-part taxon-name-part-type="species">suturalis</tp:taxon-name-part></tp:taxon-name></italic> Casey, <italic><tp:taxon-name><tp:taxon-name-part taxon-name-part-type="genus">Pleurotobia</tp:taxon-name-part> <tp:taxon-name-part taxon-name-part-type="species">tristigma</tp:taxon-name-part></tp:taxon-name></italic> Casey, and <italic><tp:taxon-name><tp:taxon-name-part taxon-name-part-type="genus">Pleurotobia</tp:taxon-name-part> <tp:taxon-name-part taxon-name-part-type="species">texana</tp:taxon-name-part></tp:taxon-name></italic> Casey (<xref ref-type="bibr" rid="B3">Ashe 1992</xref>). The illustration of the median lobe of the aedeagus and spermatheca of <italic><tp:taxon-name><tp:taxon-name-part taxon-name-part-type="genus">Pleurotobia</tp:taxon-name-part> <tp:taxon-name-part taxon-name-part-type="species">trimaculata</tp:taxon-name-part></tp:taxon-name></italic> is provided by <xref ref-type="bibr" rid="B3">Ashe (1992)</xref>. The two new species described in this paper are easily distinguishable from <italic><tp:taxon-name><tp:taxon-name-part taxon-name-part-type="genus">Pleurotobia</tp:taxon-name-part> <tp:taxon-name-part taxon-name-part-type="species">trimaculata</tp:taxon-name-part></tp:taxon-name></italic> by the differently shaped median lobe of the aedeagus and the weak crenulation of the apical margin of male tergite VIII between two large lateral teeth (Figs <xref ref-type="fig" rid="F44">333</xref>, <xref ref-type="fig" rid="F45">340</xref>).</p><fig id="F44" position="float" orientation="portrait"><label>Figures 331–337.</label><caption><p>
          <italic><tp:taxon-name><tp:taxon-name-part taxon-name-part-type="genus">Pleurotobia</tp:taxon-name-part> <tp:taxon-name-part taxon-name-part-type="species">bourdonae</tp:taxon-name-part></tp:taxon-name></italic> Klimaszewski &amp; Webster, sp. n.: <bold>331</bold> habitus in dorsal view <bold>332</bold> median lobe of aedeagus in lateral view <bold>333</bold> male tergite VIII <bold>334</bold> male sternite VIII <bold>335</bold> female tergite VIII <bold>336</bold> female sternite VIII <bold>337</bold> spermatheca. Scale bar of habitus = 1 mm; remaining scale bars = 0.2 mm.</p></caption><graphic xmlns:xlink="http://www.w3.org/1999/xlink" xlink:href="zookeys-573-085-g044.jpg" position="float" orientation="portrait" xlink:type="simple" id="oo_82601.jpg"/></fig></tp:treatment-sec><tp:treatment-sec><!--Section generated to contain objects referenced in tp:taxon-treatment.--><fig id="F42" position="float" orientation="portrait"><label>Figures 317–323.</label><caption><p>
          <italic><tp:taxon-name><tp:taxon-name-part taxon-name-part-type="genus">Thamiaraea</tp:taxon-name-part> <tp:taxon-name-part taxon-name-part-type="species">corverae</tp:taxon-name-part></tp:taxon-name></italic> Klimaszewski &amp; Webster, sp. n.: <bold>317</bold> habitus in dorsal view <bold>318</bold> median lobe of aedeagus in lateral view <bold>319</bold> male tergite VIII <bold>320</bold> male sternite VIII <bold>321</bold> female tergite VIII <bold>322</bold> female sternite VIII <bold>323</bold> spermatheca. Scale bar of habitus = 1 mm; remaining scale bars = 0.2 mm.</p></caption><graphic xmlns:xlink="http://www.w3.org/1999/xlink" xlink:href="zookeys-573-085-g042.jpg" position="float" orientation="portrait" xlink:type="simple" id="oo_82599.jpg"/></fig><fig id="F45" position="float" orientation="portrait"><label>Figures 338–344.</label><caption><p>
          <italic><tp:taxon-name><tp:taxon-name-part taxon-name-part-type="genus">Pleurotobia</tp:taxon-name-part> <tp:taxon-name-part taxon-name-part-type="species">brunswickensis</tp:taxon-name-part></tp:taxon-name></italic> Klimaszewski &amp; Webster, sp. n.: <bold>338</bold> habitus in dorsal view <bold>339</bold> median lobe of aedeagus in lateral view <bold>340</bold> male tergite VIII <bold>341</bold> male sternite VIII <bold>342</bold> female tergite VIII <bold>343</bold> female sternite VIII <bold>344</bold> spermatheca. Scale bar of habitus = 1 mm; remaining scale bars = 0.2 mm.</p></caption><graphic xmlns:xlink="http://www.w3.org/1999/xlink" xlink:href="zookeys-573-085-g045.jpg" position="float" orientation="portrait" xlink:type="simple" id="oo_82602.jpg"/></fig></tp:treatment-sec><ref-list><ref id="B2"><mixed-citation xmlns:xlink="http://www.w3.org/1999/xlink" xlink:type="simple">
          <person-group><name name-style="western"><surname>Ashe</surname><given-names>JS</given-names></name></person-group> (<year>1990</year>) <article-title>Natural history, development and immatures of <italic><tp:taxon-name><tp:taxon-name-part taxon-name-part-type="genus">Pleurotobia</tp:taxon-name-part> <tp:taxon-name-part taxon-name-part-type="species">tristigmata</tp:taxon-name-part></tp:taxon-name></italic> (Erichson) (<tp:taxon-name><tp:taxon-name-part taxon-name-part-type="order">Coleoptera</tp:taxon-name-part></tp:taxon-name>: <tp:taxon-name><tp:taxon-name-part taxon-name-part-type="family">Staphylinidae</tp:taxon-name-part></tp:taxon-name>: <tp:taxon-name><tp:taxon-name-part taxon-name-part-type="subfamily">Aleocharinae</tp:taxon-name-part></tp:taxon-name>).</article-title> <source>The Coleopterists Bulletin</source> <volume>44</volume>(<issue>4</issue>): <fpage>445</fpage>–<lpage>460</lpage>.</mixed-citation></ref><ref id="B3"><mixed-citation xmlns:xlink="http://www.w3.org/1999/xlink" xlink:type="simple">
          <person-group><name name-style="western"><surname>Ashe</surname><given-names>JS</given-names></name></person-group> (<year>1992</year>) <article-title>Phylogeny and revision of genera of the subtribe <tp:taxon-name><tp:taxon-name-part taxon-name-part-type="subtribe">Bolitocharina</tp:taxon-name-part></tp:taxon-name> (<tp:taxon-name><tp:taxon-name-part taxon-name-part-type="order">Coleoptera</tp:taxon-name-part></tp:taxon-name>: <tp:taxon-name><tp:taxon-name-part taxon-name-part-type="family">Staphylinidae</tp:taxon-name-part></tp:taxon-name>; <tp:taxon-name><tp:taxon-name-part taxon-name-part-type="subfamily">Aleocharinae</tp:taxon-name-part></tp:taxon-name>).</article-title> <source>The University of Kansas Science Bulletin</source> <volume>54</volume>(<issue>10</issue>): <fpage>335</fpage>–<lpage>406</lpage>.</mixed-citation></ref></ref-list></tp:taxon-treatment>
