# Supplementary material for: Further contributions to the Aleocharinae (Coleoptera, Staphylinidae) fauna of New Brunswick and Canada including descriptions of 27 new species
Source: Zookeys. 2016 Mar 24;(573):85–216. doi: 10.3897/zookeys.573.7016 (PMC4829927; doi:10.3897/zookeys.573.7016)
Supplement: XML Treatment for Pleurotobia brunswickensis [file zookeys.573.7016-treatment45.xml]

<!DOCTYPE tp:taxon-treatment
  PUBLIC "-//TaxonX//DTD Taxonomic Treatment Publishing DTD v0 20100105//EN" "tax-treatment-NSO.dtd">
<tp:taxon-treatment xmlns:tp="http://www.plazi.org/taxpub"><tp:treatment-meta><kwd-group><label>Taxon classification</label><kwd><named-content content-type="kingdom">Animalia</named-content></kwd><kwd><named-content content-type="order">Coleoptera</named-content></kwd><kwd><named-content content-type="family">Staphylinidae</named-content></kwd></kwd-group><mixed-citation publication-type="journal"><person-group><name><surname>Webster</surname><given-names>Reginald P.</given-names></name><name><surname>Klimaszewski</surname><given-names>Jan</given-names></name><name><surname>Bourdon</surname><given-names>Caroline</given-names></name><name><surname>Sweeney</surname><given-names>Jon D.</given-names></name><name><surname>Hughes</surname><given-names>Cory C.</given-names></name><name><surname>Labrecque</surname><given-names>Myriam</given-names></name></person-group><article-title>Further contributions to the <tp:taxon-name><tp:taxon-name-part taxon-name-part-type="subfamily">Aleocharinae</tp:taxon-name-part></tp:taxon-name> (<tp:taxon-name><tp:taxon-name-part taxon-name-part-type="order">Coleoptera</tp:taxon-name-part></tp:taxon-name>, <tp:taxon-name><tp:taxon-name-part taxon-name-part-type="family">Staphylinidae</tp:taxon-name-part></tp:taxon-name>) fauna of New Brunswick and Canada including descriptions of 27 new species</article-title><source>Zookeys</source><day>24</day><month>3</month><year>2016</year><volume>2016</volume><issue>573</issue><fpage>85</fpage><lpage>216</lpage><pub-id pub-id-type="doi">10.3897/zookeys.573.7016</pub-id></mixed-citation></tp:treatment-meta><tp:nomenclature><tp:taxon-name>
                      <tp:taxon-name-part taxon-name-part-type="genus">Pleurotobia</tp:taxon-name-part>
                      <tp:taxon-name-part taxon-name-part-type="species">brunswickensis</tp:taxon-name-part>
                      <object-id xmlns:xlink="http://www.w3.org/1999/xlink" content-type="zoobank" xlink:type="simple">http://zoobank.org/284F6D53-474C-43C7-A723-A48E44F78D7F</object-id>
                    </tp:taxon-name><tp:taxon-authority>Klimaszewski &amp; Webster</tp:taxon-authority><tp:taxon-status xmlns:xlink="http://www.w3.org/1999/xlink" xlink:type="simple">sp. n.</tp:taxon-status><xref ref-type="fig" rid="F45">Figs 338–344</xref><!--PageBreak--></tp:nomenclature><tp:treatment-sec sec-type="Holotype (male)"><title>Holotype (male).</title><p>
                      <bold>Canada, New Brunswick, York Co.</bold>, Canterbury near Browns Mtn. Fen, <named-content xmlns:xlink="http://www.w3.org/1999/xlink" content-type="dwc:verbatimCoordinates" xlink:type="simple">45.8876°N, 67.6560°W</named-content>, <named-content xmlns:xlink="http://www.w3.org/1999/xlink" content-type="date" xlink:type="simple">3.VIII.2006</named-content>, R.P. Webster, coll. // Hardwood forest, on slightly dried <italic><tp:taxon-name><tp:taxon-name-part taxon-name-part-type="genus">Pleurotus</tp:taxon-name-part></tp:taxon-name></italic> sp. on sugar maple (<abbrev xmlns:xlink="http://www.w3.org/1999/xlink" content-type="institution" xlink:title="Natural Resources Canada, Canadian Forest Service - Laurentian Forestry Centre, Quebec, Quebec, Canada" xlink:type="simple">LFC</abbrev>). <bold>Paratype: Canada, New Brunswick, Sunbury Co.</bold>, Maugerville, Portobello Creek N.W.A., <named-content xmlns:xlink="http://www.w3.org/1999/xlink" content-type="dwc:verbatimCoordinates" xlink:type="simple">45.8992°N, 66.4245°W</named-content>, <named-content xmlns:xlink="http://www.w3.org/1999/xlink" content-type="date" xlink:type="simple">18.VII.2004</named-content>, R.P. Webster, coll. // Silver maple forest, on fleshy fungi (1 ♀, <abbrev xmlns:xlink="http://www.w3.org/1999/xlink" content-type="institution" xlink:title="Reginald Webster Collection, Charters Settlement, New Brunswick, Canada" xlink:type="simple">RWC</abbrev>).</p></tp:treatment-sec><tp:treatment-sec sec-type="Etymology"><title>Etymology.</title><p>This species name derives from the Canadian province of New Brunswick where the types were found.</p></tp:treatment-sec><tp:treatment-sec sec-type="Description"><title>Description.</title><p>Body length 3.9–4.0 mm, narrowly oval, robust, head, pronotum, most of elytra and posterior part of abdomen brownish black, elytra with a yellowish area or spot extending obliquely from each shoulder and a short, narrow longitudinal spot along suture apically, base of abdomen, legs, two basal antennal articles and maxillary palps yellowish (Fig. <xref ref-type="fig" rid="F45">338</xref>); integument strongly glossy, densely and coarsely punctate, especially on elytra and in tergal impressions; head much narrower than pronotum, eyes large, longer than temples, antennae with articles V–X increasingly broadening toward apex; pronotum sinuate basally and rounded laterally, broadest at middle and then abruptly narrowed apicad; elytra with prominent shoulders, broader than pronotum; abdomen subparallel, three basal tergites with deep impressions, each coarsely punctate. <bold>Male.</bold> Median lobe of aedeagus with bulbus moderately large, oval, tubus long, strongly produced ventrally, its ventral margin strongly sinuate, subapical section wide and apex thin, narrow and acutely pointed ventrally in lateral view <!--PageBreak-->(Fig. <xref ref-type="fig" rid="F45">339</xref>); apical margin of tergite VIII broadly, shallowly emarginate between two large lateral teeth, emargination weakly crenulate (Fig. <xref ref-type="fig" rid="F45">340</xref>); sternite VIII strongly, triangularly produced apically (Fig. <xref ref-type="fig" rid="F45">341</xref>). <bold>Female.</bold> Tergite VIII slightly sinuate apically (Fig. <xref ref-type="fig" rid="F45">342</xref>); sternite VIII obtusely produced apically, apex subangulate (Fig. <xref ref-type="fig" rid="F45">343</xref>) spermatheca with capsule short, widely club shaped, stem narrow, curved (Fig. <xref ref-type="fig" rid="F45">344</xref>).</p><!--PageBreak--><p>This species is externally similar to <italic><tp:taxon-name><tp:taxon-name-part taxon-name-part-type="genus">Pleurotobia</tp:taxon-name-part> <tp:taxon-name-part taxon-name-part-type="species">bourdonae</tp:taxon-name-part></tp:taxon-name></italic>, but has a narrower, less coarsely punctate and glossier body, and yellowish body color, the apical teeth of male tergite VIII are less prominent, and the median lobe of the aedeagus is differently shaped, with the venter strongly sinuate in lateral view (Figs <xref ref-type="fig" rid="F44">332</xref>, <xref ref-type="fig" rid="F45">339</xref>).</p></tp:treatment-sec><tp:treatment-sec sec-type="Distribution"><title>Distribution.</title><p>Known only from <abbrev xmlns:xlink="http://www.w3.org/1999/xlink" xlink:title="New Brunswick" xlink:type="simple">NB</abbrev>, Canada.</p></tp:treatment-sec><tp:treatment-sec sec-type="Natural history"><title>Natural history.</title><p>The holotype was found in a slightly dried <italic><tp:taxon-name><tp:taxon-name-part taxon-name-part-type="genus">Pleurotus</tp:taxon-name-part></tp:taxon-name></italic> mushroom on a sugar maple in an old hardwood forest in early August, the paratype was found in a fleshy fungus in a silver maple forest in July.</p></tp:treatment-sec><tp:treatment-sec sec-type="Comments"><title>Comments.</title><p>See the previous species.</p><fig id="F45" position="float" orientation="portrait"><label>Figures 338–344.</label><caption><p>
          <italic><tp:taxon-name><tp:taxon-name-part taxon-name-part-type="genus">Pleurotobia</tp:taxon-name-part> <tp:taxon-name-part taxon-name-part-type="species">brunswickensis</tp:taxon-name-part></tp:taxon-name></italic> Klimaszewski &amp; Webster, sp. n.: <bold>338</bold> habitus in dorsal view <bold>339</bold> median lobe of aedeagus in lateral view <bold>340</bold> male tergite VIII <bold>341</bold> male sternite VIII <bold>342</bold> female tergite VIII <bold>343</bold> female sternite VIII <bold>344</bold> spermatheca. Scale bar of habitus = 1 mm; remaining scale bars = 0.2 mm.</p></caption><graphic xmlns:xlink="http://www.w3.org/1999/xlink" xlink:href="zookeys-573-085-g045.jpg" position="float" orientation="portrait" xlink:type="simple" id="oo_82602.jpg"/></fig></tp:treatment-sec><tp:treatment-sec><!--Section generated to contain objects referenced in tp:taxon-treatment.--><fig id="F44" position="float" orientation="portrait"><label>Figures 331–337.</label><caption><p>
          <italic><tp:taxon-name><tp:taxon-name-part taxon-name-part-type="genus">Pleurotobia</tp:taxon-name-part> <tp:taxon-name-part taxon-name-part-type="species">bourdonae</tp:taxon-name-part></tp:taxon-name></italic> Klimaszewski &amp; Webster, sp. n.: <bold>331</bold> habitus in dorsal view <bold>332</bold> median lobe of aedeagus in lateral view <bold>333</bold> male tergite VIII <bold>334</bold> male sternite VIII <bold>335</bold> female tergite VIII <bold>336</bold> female sternite VIII <bold>337</bold> spermatheca. Scale bar of habitus = 1 mm; remaining scale bars = 0.2 mm.</p></caption><graphic xmlns:xlink="http://www.w3.org/1999/xlink" xlink:href="zookeys-573-085-g044.jpg" position="float" orientation="portrait" xlink:type="simple" id="oo_82601.jpg"/></fig></tp:treatment-sec></tp:taxon-treatment>
