# Supplementary material for: Further contributions to the Aleocharinae (Coleoptera, Staphylinidae) fauna of New Brunswick and Canada including descriptions of 27 new species
Source: Zookeys. 2016 Mar 24;(573):85–216. doi: 10.3897/zookeys.573.7016 (PMC4829927; doi:10.3897/zookeys.573.7016)
Supplement: XML Treatment for Agaricomorpha vincenti [file zookeys.573.7016-treatment46.xml]

<!DOCTYPE tp:taxon-treatment
  PUBLIC "-//TaxonX//DTD Taxonomic Treatment Publishing DTD v0 20100105//EN" "tax-treatment-NSO.dtd">
<tp:taxon-treatment xmlns:tp="http://www.plazi.org/taxpub"><tp:treatment-meta><kwd-group><label>Taxon classification</label><kwd><named-content content-type="kingdom">Animalia</named-content></kwd><kwd><named-content content-type="order">Coleoptera</named-content></kwd><kwd><named-content content-type="family">Staphylinidae</named-content></kwd></kwd-group><mixed-citation publication-type="journal"><person-group><name><surname>Webster</surname><given-names>Reginald P.</given-names></name><name><surname>Klimaszewski</surname><given-names>Jan</given-names></name><name><surname>Bourdon</surname><given-names>Caroline</given-names></name><name><surname>Sweeney</surname><given-names>Jon D.</given-names></name><name><surname>Hughes</surname><given-names>Cory C.</given-names></name><name><surname>Labrecque</surname><given-names>Myriam</given-names></name></person-group><article-title>Further contributions to the <tp:taxon-name><tp:taxon-name-part taxon-name-part-type="subfamily">Aleocharinae</tp:taxon-name-part></tp:taxon-name> (<tp:taxon-name><tp:taxon-name-part taxon-name-part-type="order">Coleoptera</tp:taxon-name-part></tp:taxon-name>, <tp:taxon-name><tp:taxon-name-part taxon-name-part-type="family">Staphylinidae</tp:taxon-name-part></tp:taxon-name>) fauna of New Brunswick and Canada including descriptions of 27 new species</article-title><source>Zookeys</source><day>24</day><month>3</month><year>2016</year><volume>2016</volume><issue>573</issue><fpage>85</fpage><lpage>216</lpage><pub-id pub-id-type="doi">10.3897/zookeys.573.7016</pub-id></mixed-citation></tp:treatment-meta><tp:nomenclature><tp:taxon-name>
                      <tp:taxon-name-part taxon-name-part-type="genus">Agaricomorpha</tp:taxon-name-part>
                      <tp:taxon-name-part taxon-name-part-type="species">vincenti</tp:taxon-name-part>
                      <object-id xmlns:xlink="http://www.w3.org/1999/xlink" content-type="zoobank" xlink:type="simple">http://zoobank.org/B284BD37-1501-4831-9788-0F6723ECD1A8</object-id>
                    </tp:taxon-name><tp:taxon-authority>Klimaszewski &amp; Webster</tp:taxon-authority><tp:taxon-status xmlns:xlink="http://www.w3.org/1999/xlink" xlink:type="simple">sp. n.</tp:taxon-status><xref ref-type="fig" rid="F46">Figs 345–351</xref></tp:nomenclature><tp:treatment-sec sec-type="Holotype (male)"><title>Holotype (male).</title><p>
                      <bold>Canada, New Brunswick, Carleton Co.</bold>, Jackson Falls, “Bell Forest”, <named-content xmlns:xlink="http://www.w3.org/1999/xlink" content-type="dwc:verbatimCoordinates" xlink:type="simple">46.2200°N, 67.7231°W</named-content>, <named-content xmlns:xlink="http://www.w3.org/1999/xlink" content-type="date" xlink:type="simple">7–21.VI.2012</named-content>, C. Alderson &amp; V. Webster, coll. // Rich Appalachian hardwood forest, Lindgren funnel trap in canopy of <italic><tp:taxon-name><tp:taxon-name-part taxon-name-part-type="genus">Fagus</tp:taxon-name-part> <tp:taxon-name-part taxon-name-part-type="species">grandifolia</tp:taxon-name-part></tp:taxon-name></italic> (<abbrev xmlns:xlink="http://www.w3.org/1999/xlink" content-type="institution" xlink:title="Natural Resources Canada, Canadian Forest Service - Laurentian Forestry Centre, Quebec, Quebec, Canada" xlink:type="simple">LFC</abbrev>). <bold>Paratypes: Canada, New Brunswick, Carleton Co.</bold>, Jackson Falls, “Bell Forest”, <named-content xmlns:xlink="http://www.w3.org/1999/xlink" content-type="dwc:verbatimCoordinates" xlink:type="simple">46.2200°N, 67.7231°W</named-content>, <named-content xmlns:xlink="http://www.w3.org/1999/xlink" content-type="date" xlink:type="simple">1–8.VI.2009</named-content>, R. Webster &amp; M.-A. Giguère, coll. // Rich Appalachian hardwood forest with some conifers, Lindgren funnel trap (1 ♀, <abbrev xmlns:xlink="http://www.w3.org/1999/xlink" content-type="institution" xlink:title="Natural Resources Canada, Canadian Forest Service - Laurentian Forestry Centre, Quebec, Quebec, Canada" xlink:type="simple">LFC</abbrev>); same data except <named-content xmlns:xlink="http://www.w3.org/1999/xlink" content-type="date" xlink:type="simple">8–23.V.2012</named-content>, C. Alderson &amp; V. Webster // Lindgren funnel trap in canopy of <italic><tp:taxon-name><tp:taxon-name-part taxon-name-part-type="genus">Acer</tp:taxon-name-part> <tp:taxon-name-part taxon-name-part-type="species">saccharum</tp:taxon-name-part></tp:taxon-name></italic> (1 ♀, <abbrev xmlns:xlink="http://www.w3.org/1999/xlink" content-type="institution" xlink:title="Reginald Webster Collection, Charters Settlement, New Brunswick, Canada" xlink:type="simple">RWC</abbrev>); same data except <named-content xmlns:xlink="http://www.w3.org/1999/xlink" content-type="date" xlink:type="simple">17–31.VII.2012</named-content> // Lindgren funnel trap in canopy of <italic><tp:taxon-name><tp:taxon-name-part taxon-name-part-type="genus">Juglans</tp:taxon-name-part> <tp:taxon-name-part taxon-name-part-type="species">cinerea</tp:taxon-name-part></tp:taxon-name></italic> (1 ♂, <abbrev xmlns:xlink="http://www.w3.org/1999/xlink" content-type="institution" xlink:title="Natural Resources Canada, Canadian Forest Service - Laurentian Forestry Centre, Quebec, Quebec, Canada" xlink:type="simple">LFC</abbrev>). <bold>Northumberland Co.</bold>, ca. 1.5 km NW of Sevogle, <named-content xmlns:xlink="http://www.w3.org/1999/xlink" content-type="dwc:verbatimCoordinates" xlink:type="simple">47.0939°N, 65.8387°W</named-content>, <named-content xmlns:xlink="http://www.w3.org/1999/xlink" content-type="date" xlink:type="simple">8–22.VII.2013</named-content>, C. Alderson &amp; V. Webster // <italic><tp:taxon-name><tp:taxon-name-part taxon-name-part-type="genus">Populus</tp:taxon-name-part> <tp:taxon-name-part taxon-name-part-type="species">tremuloides</tp:taxon-name-part></tp:taxon-name></italic> stand with a few conifers, Lindgren funnel trap 1 m high under <italic><tp:taxon-name><tp:taxon-name-part taxon-name-part-type="genus">Populus</tp:taxon-name-part> <tp:taxon-name-part taxon-name-part-type="species">tremuloides</tp:taxon-name-part></tp:taxon-name></italic> (1 ♀, <abbrev xmlns:xlink="http://www.w3.org/1999/xlink" content-type="institution" xlink:title="Reginald Webster Collection, Charters Settlement, New Brunswick, Canada" xlink:type="simple">RWC</abbrev>). <bold>Restigouche Co.</bold>, Dionne Brook P.N.A., <named-content xmlns:xlink="http://www.w3.org/1999/xlink" content-type="dwc:verbatimCoordinates" xlink:type="simple">47.9030°N, 68.3503°W</named-content>, <named-content xmlns:xlink="http://www.w3.org/1999/xlink" content-type="date" xlink:type="simple">30.V-15.VI.2011</named-content>, M. Roy &amp; V. Webster // Old-growth northern hardwood forest, Lindgren funnel trap (1 ♀, <abbrev xmlns:xlink="http://www.w3.org/1999/xlink" content-type="institution" xlink:title="Reginald Webster Collection, Charters Settlement, New Brunswick, Canada" xlink:type="simple">RWC</abbrev>). <bold>Sunbury Co.</bold>, Gilbert Island, <named-content xmlns:xlink="http://www.w3.org/1999/xlink" content-type="dwc:verbatimCoordinates" xlink:type="simple">45.8770°N, 66.2954°W</named-content>, <named-content xmlns:xlink="http://www.w3.org/1999/xlink" content-type="date" xlink:type="simple">23.V-6.VI.2013</named-content>, C. Alderson, C. Hughes, &amp; V. Webster // hardwood forest, Lindgren funnel trap in canopy of <italic><tp:taxon-name><tp:taxon-name-part taxon-name-part-type="genus">Fraxinus</tp:taxon-name-part> <tp:taxon-name-part taxon-name-part-type="species">pennsylvanica</tp:taxon-name-part></tp:taxon-name></italic> (1 ♂, <abbrev xmlns:xlink="http://www.w3.org/1999/xlink" content-type="institution" xlink:title="Reginald Webster Collection, Charters Settlement, New Brunswick, Canada" xlink:type="simple">RWC</abbrev>).</p></tp:treatment-sec><tp:treatment-sec sec-type="Etymology"><title>Etymology.</title><p>This species is named in honor of Vincent Webster who collected a number of specimens of this species and many other species reported in this and other papers.</p></tp:treatment-sec><tp:treatment-sec sec-type="Description"><title>Description.</title><p>Body small, compact, and narrowly oval in outline; length 1.7–1.9 mm; body, antennae, and legs uniformly black (Fig. <xref ref-type="fig" rid="F46">345</xref>); forebody with strong microsculpture, that on elytra and abdomen coarse, scale-like, punctation coarse, sparse, and flatly impressed, pubescence sparse and approximately evenly distributed on forebody; head transverse, eyes large, postocular area reduced, pubescence directed posteriad and obliquely mesad; antennae incrassate, basal three antennomeres elongate, IV subquadrate, V–X increasingly broadening apically, XI oval and elongate; maxillary palpi with four articles, penultimate article expanded apically, and apical article acicular; pronotum strongly transverse, distinctly broader than elytra, base strongly sinuate, lateral edges abruptly converging apicad, disk with most pubescence directed posteriad, some at base directed laterad; elytra at suture as long as pronotum, pubescence directed straight posteriad; abdomen gradually but weakly tapering apically, tergites II and III strongly impressed basally, and with elevated punctures. <bold>Male.</bold> Median lobe of aedeagus with bulbus moderately large in lateral view, tubus U-shaped, narrow with broad and swollen apical part, flagellum long and thin (Fig. <xref ref-type="fig" rid="F46">346</xref>); tergite VIII transverse, <!--PageBreak-->apical margin arcuate, unevenly crenulate (Fig. <xref ref-type="fig" rid="F46">347</xref>); apical margin of sternite VIII obtusely angulate, broadly rounded medially (Fig. <xref ref-type="fig" rid="F46">348</xref>). <bold>Female.</bold> Tergite VIII transverse, sinuate apically with small median emargination (Fig. <xref ref-type="fig" rid="F46">349</xref>); sternite VIII transverse, apical margin subsemicircularly rounded (Fig. <xref ref-type="fig" rid="F46">350</xref>); spermatheca small, with capsule asymmetrical, narrowing toward apex, stem short, U-shaped (Fig. <xref ref-type="fig" rid="F46">351</xref>).</p></tp:treatment-sec><tp:treatment-sec sec-type="Distribution"><title>Distribution.</title><p>Known only from <abbrev xmlns:xlink="http://www.w3.org/1999/xlink" xlink:title="New Brunswick" xlink:type="simple">NB</abbrev>, Canada.</p></tp:treatment-sec><tp:treatment-sec sec-type="Natural history"><title>Natural history.</title><p>Specimens of <italic><tp:taxon-name><tp:taxon-name-part taxon-name-part-type="genus">Agaricomorpha</tp:taxon-name-part> <tp:taxon-name-part taxon-name-part-type="species">vincenti</tp:taxon-name-part></tp:taxon-name></italic> were captured in Lindgren funnel traps in a rich Appalachian hardwood forest, a <italic><tp:taxon-name><tp:taxon-name-part taxon-name-part-type="genus">Populus</tp:taxon-name-part> <tp:taxon-name-part taxon-name-part-type="species">tremuloides</tp:taxon-name-part></tp:taxon-name></italic> stand with a few conifers, an old-growth northern hardwood forest, and a hardwood forest on an island in a river. Nothing is known about the specific habitat requirements of this species. Adults were collected during May, June, and July in <abbrev xmlns:xlink="http://www.w3.org/1999/xlink" xlink:title="New Brunswick" xlink:type="simple">NB</abbrev>.</p></tp:treatment-sec><tp:treatment-sec sec-type="Comments"><title>Comments.</title><p>This species may be readily distinguished from <italic><tp:taxon-name><tp:taxon-name-part taxon-name-part-type="genus">Agaricomorpha</tp:taxon-name-part> <tp:taxon-name-part taxon-name-part-type="species">websteri</tp:taxon-name-part></tp:taxon-name></italic> Klimaszewski &amp; Brunke by the differently shaped pronotum, which is distinctly broader than the elytra, by its uniformly black body, and by the shape of the median lobe of the aedeagus, male tergite VIII, and spermatheca (Figs <xref ref-type="fig" rid="F46">345</xref>, <xref ref-type="fig" rid="F46">346</xref>, <xref ref-type="fig" rid="F46">347</xref>, <xref ref-type="fig" rid="F46">351</xref>).(See <xref ref-type="bibr" rid="B15">Brunke et al. 2012</xref> for details on <italic><tp:taxon-name><tp:taxon-name-part taxon-name-part-type="genus">Agaricomorpha</tp:taxon-name-part> <tp:taxon-name-part taxon-name-part-type="species">websteri</tp:taxon-name-part></tp:taxon-name></italic>).</p><fig id="F46" position="float" orientation="portrait"><label>Figures 345–351.</label><caption><p>
          <italic><tp:taxon-name><tp:taxon-name-part taxon-name-part-type="genus">Agaricomorpha</tp:taxon-name-part> <tp:taxon-name-part taxon-name-part-type="species">vincenti</tp:taxon-name-part></tp:taxon-name></italic> Klimaszewski &amp; Webster, sp. n.: <bold>345</bold> habitus in dorsal view <bold>346</bold> median lobe of aedeagus in lateral view <bold>347</bold> male tergite VIII <bold>348</bold> male sternite VIII <bold>349</bold> female tergite VIII <bold>350</bold> female sternite VIII <bold>351</bold> spermatheca. Scale bar of habitus = 1 mm; remaining scale bars = 0.2 mm.</p></caption><graphic xmlns:xlink="http://www.w3.org/1999/xlink" xlink:href="zookeys-573-085-g046.jpg" position="float" orientation="portrait" xlink:type="simple" id="oo_82603.jpg"/></fig></tp:treatment-sec><ref-list><ref id="B15"><mixed-citation xmlns:xlink="http://www.w3.org/1999/xlink" xlink:type="simple">
          <person-group><name name-style="western"><surname>Brunke</surname><given-names>AJ</given-names></name><name name-style="western"><surname>Klimaszewski</surname><given-names>J</given-names></name><name name-style="western"><surname>Dorval</surname><given-names>J-A</given-names></name><name name-style="western"><surname>Bourdon</surname><given-names>C</given-names></name><name name-style="western"><surname>Paiero</surname><given-names>SM</given-names></name><name name-style="western"><surname>Marshall</surname><given-names>SA</given-names></name></person-group> (<year>2012</year>) <article-title>New species and distributional records of <tp:taxon-name><tp:taxon-name-part taxon-name-part-type="subfamily">Aleocharinae</tp:taxon-name-part></tp:taxon-name> (<tp:taxon-name><tp:taxon-name-part taxon-name-part-type="order">Coleoptera</tp:taxon-name-part></tp:taxon-name>, <tp:taxon-name><tp:taxon-name-part taxon-name-part-type="family">Staphylinidae</tp:taxon-name-part></tp:taxon-name>) from Ontario, Canada, with a checklist of recorded species.</article-title> <source>ZooKeys</source> <volume>186</volume>: <fpage>119</fpage>–<lpage>206</lpage>. doi: <ext-link xlink:type="simple" ext-link-type="doi" xlink:href="10.3897/zookeys.186.2947">10.3897/zookeys.186.2947</ext-link></mixed-citation></ref></ref-list></tp:taxon-treatment>
