# Supplementary material for: Further contributions to the Aleocharinae (Coleoptera, Staphylinidae) fauna of New Brunswick and Canada including descriptions of 27 new species
Source: Zookeys. 2016 Mar 24;(573):85–216. doi: 10.3897/zookeys.573.7016 (PMC4829927; doi:10.3897/zookeys.573.7016)
Supplement: XML Treatment for Gyrophaena (Gyrophaena) aldersonae [file zookeys.573.7016-treatment47.xml]

<!DOCTYPE tp:taxon-treatment
  PUBLIC "-//TaxonX//DTD Taxonomic Treatment Publishing DTD v0 20100105//EN" "tax-treatment-NSO.dtd">
<tp:taxon-treatment xmlns:tp="http://www.plazi.org/taxpub"><tp:treatment-meta><kwd-group><label>Taxon classification</label><kwd><named-content content-type="kingdom">Animalia</named-content></kwd><kwd><named-content content-type="order">Coleoptera</named-content></kwd><kwd><named-content content-type="family">Staphylinidae</named-content></kwd></kwd-group><mixed-citation publication-type="journal"><person-group><name><surname>Webster</surname><given-names>Reginald P.</given-names></name><name><surname>Klimaszewski</surname><given-names>Jan</given-names></name><name><surname>Bourdon</surname><given-names>Caroline</given-names></name><name><surname>Sweeney</surname><given-names>Jon D.</given-names></name><name><surname>Hughes</surname><given-names>Cory C.</given-names></name><name><surname>Labrecque</surname><given-names>Myriam</given-names></name></person-group><article-title>Further contributions to the <tp:taxon-name><tp:taxon-name-part taxon-name-part-type="subfamily">Aleocharinae</tp:taxon-name-part></tp:taxon-name> (<tp:taxon-name><tp:taxon-name-part taxon-name-part-type="order">Coleoptera</tp:taxon-name-part></tp:taxon-name>, <tp:taxon-name><tp:taxon-name-part taxon-name-part-type="family">Staphylinidae</tp:taxon-name-part></tp:taxon-name>) fauna of New Brunswick and Canada including descriptions of 27 new species</article-title><source>Zookeys</source><day>24</day><month>3</month><year>2016</year><volume>2016</volume><issue>573</issue><fpage>85</fpage><lpage>216</lpage><pub-id pub-id-type="doi">10.3897/zookeys.573.7016</pub-id></mixed-citation></tp:treatment-meta><tp:nomenclature><tp:taxon-name>
                      <tp:taxon-name-part taxon-name-part-type="genus">Gyrophaena</tp:taxon-name-part>
                        (<tp:taxon-name-part taxon-name-part-type="subgenus">Gyrophaena</tp:taxon-name-part>)
                        <tp:taxon-name-part taxon-name-part-type="species">aldersonae</tp:taxon-name-part><object-id xmlns:xlink="http://www.w3.org/1999/xlink" content-type="zoobank" xlink:type="simple">http://zoobank.org/591DD88D-CD77-4E18-9619-5681645302D8</object-id></tp:taxon-name><tp:taxon-authority>Klimaszewski &amp; Webster</tp:taxon-authority><tp:taxon-status xmlns:xlink="http://www.w3.org/1999/xlink" xlink:type="simple">sp. n.</tp:taxon-status><xref ref-type="fig" rid="F47">Figs 352–355</xref><!--PageBreak--></tp:nomenclature><tp:treatment-sec sec-type="Holotype (male)"><title>Holotype (male).</title><p>
                      <bold>Canada, New Brunswick, York Co.</bold>, 15 km W of Tracy, off Rt 645, <named-content xmlns:xlink="http://www.w3.org/1999/xlink" content-type="dwc:verbatimCoordinates" xlink:type="simple">45.6848 N, 66.8821°W</named-content>, <named-content xmlns:xlink="http://www.w3.org/1999/xlink" content-type="date" xlink:type="simple">21–28.VI.2009</named-content>, R. Webster &amp; M.-A. Giguère, coll. // Red pine forest, Lindgren funnel trap (<abbrev xmlns:xlink="http://www.w3.org/1999/xlink" content-type="institution" xlink:title="Natural Resources Canada, Canadian Forest Service - Laurentian Forestry Centre, Quebec, Quebec, Canada" xlink:type="simple">LFC</abbrev>). <bold>Paratypes: Canada, New Brunswick, Queens Co.</bold>, Cranberry Lake P.N.A., <named-content xmlns:xlink="http://www.w3.org/1999/xlink" content-type="dwc:verbatimCoordinates" xlink:type="simple">46.1125°N, 65.6075°W</named-content>, <named-content xmlns:xlink="http://www.w3.org/1999/xlink" content-type="date" xlink:type="simple">11–18.VI.2009</named-content>, R. Webster &amp; M.-A. Giguère, coll. // Red oak forest, Lindgren funnel trap (1 ♂, <abbrev xmlns:xlink="http://www.w3.org/1999/xlink" content-type="institution" xlink:title="Reginald Webster Collection, Charters Settlement, New Brunswick, Canada" xlink:type="simple">RWC</abbrev>); same data except <named-content xmlns:xlink="http://www.w3.org/1999/xlink" content-type="date" xlink:type="simple">2.IX.2009</named-content>, R.P. Webster, coll. // Red oak forest, polypore (bracket) fungus on side of log (1 ♀, <abbrev xmlns:xlink="http://www.w3.org/1999/xlink" content-type="institution" xlink:title="Reginald Webster Collection, Charters Settlement, New Brunswick, Canada" xlink:type="simple">RWC</abbrev>). <bold>Restigouche Co.</bold>, Dionne Brook P.N.A., <named-content xmlns:xlink="http://www.w3.org/1999/xlink" content-type="dwc:verbatimCoordinates" xlink:type="simple">47.9030°N, 68.3503°W</named-content>, <named-content xmlns:xlink="http://www.w3.org/1999/xlink" content-type="date" xlink:type="simple">30.V-15.VI.2011</named-content>, M. Roy &amp; V. Webster // Old-growth northern hardwood forest, Lindgren funnel trap (1 ♂, <abbrev xmlns:xlink="http://www.w3.org/1999/xlink" content-type="institution" xlink:title="Reginald Webster Collection, Charters Settlement, New Brunswick, Canada" xlink:type="simple">RWC</abbrev>); same data except <named-content xmlns:xlink="http://www.w3.org/1999/xlink" content-type="date" xlink:type="simple">28.VII-9.VIII.2011</named-content> (1 ♂, <abbrev xmlns:xlink="http://www.w3.org/1999/xlink" content-type="institution" xlink:title="Reginald Webster Collection, Charters Settlement, New Brunswick, Canada" xlink:type="simple">RWC</abbrev>). <bold>York Co.</bold>, Charters Settlement, <named-content xmlns:xlink="http://www.w3.org/1999/xlink" content-type="dwc:verbatimCoordinates" xlink:type="simple">45.8395°N, 66.7391°W</named-content>, <named-content xmlns:xlink="http://www.w3.org/1999/xlink" content-type="date" xlink:type="simple">19.V.2006</named-content>, R.P. Webster, coll. // Mixed forest, on polypore fungus on log (1 ♂, <abbrev xmlns:xlink="http://www.w3.org/1999/xlink" content-type="institution" xlink:title="Natural Resources Canada, Canadian Forest Service - Laurentian Forestry Centre, Quebec, Quebec, Canada" xlink:type="simple">LFC</abbrev>).</p></tp:treatment-sec><tp:treatment-sec sec-type="Etymology"><title>Etymology.</title><p>This species is named in honor of Chantelle Alderson who helped collect many species reported in this and other papers.</p></tp:treatment-sec><tp:treatment-sec sec-type="Description"><title>Description.</title><p>Body length 1.7 mm, short, robust, oval, head, pronotum, elytra, and abdomen dark brown, elytra with small paler, reddish area on each shoulder and one along suture, appendages yellowish (Fig. <xref ref-type="fig" rid="F47">352</xref>); integument with weak meshed microsculpture on head and pronotum and strong on elytra, strongly glossy; pubescence short and sparse, appressed to integument; head small with protruding eyes, almost half as wide as pronotum; pronotum narrow, strongly transverse, broadest at base, almost as wide as elytra at base, and strongly narrowed apicad, pubescence directed posteriad; elytra broader than pronotum, widest posteriorly, pubescence directed pos<!--PageBreak-->teriad; abdomen widest at base, tapering apicad. <bold>Male.</bold> Median lobe of aedeagus with tubus long, broad, and narrowly elongate, apex sharp, produced ventrally in lateral view (Fig. <xref ref-type="fig" rid="F47">353</xref>); tergite VIII transverse, apical margin with two acute pronounced teeth separated by about one-third width of tergite, with an arcuate emargination between them and shallower ones on either side (Fig. <xref ref-type="fig" rid="F47">354</xref>); sternite VIII transverse, evenly arcuate apically (Fig. <xref ref-type="fig" rid="F47">355</xref>). <bold>Female.</bold> Unknown.</p></tp:treatment-sec><tp:treatment-sec sec-type="Distribution"><title>Distribution.</title><p>Known only from <abbrev xmlns:xlink="http://www.w3.org/1999/xlink" xlink:title="New Brunswick" xlink:type="simple">NB</abbrev>, Canada.</p><!--PageBreak--></tp:treatment-sec><tp:treatment-sec sec-type="Natural history"><title>Natural history.</title><p>
                      <italic><tp:taxon-name><tp:taxon-name-part taxon-name-part-type="genus">Gyrophaena</tp:taxon-name-part> <tp:taxon-name-part taxon-name-part-type="species">aldersonae</tp:taxon-name-part></tp:taxon-name></italic> were captured in Lindgren funnel traps in a red oak forest and an old-growth northern hardwood forest. Two individuals were collected from a polypore (bracket) fungus on the sides of logs. Adults were collected from May to September.</p></tp:treatment-sec><tp:treatment-sec sec-type="Comments"><title>Comments.</title><p>
                      <italic><tp:taxon-name><tp:taxon-name-part taxon-name-part-type="genus">Gyrophaena</tp:taxon-name-part> <tp:taxon-name-part taxon-name-part-type="species">aldersonae</tp:taxon-name-part></tp:taxon-name></italic> is a distinct species in the Nearctic fauna, and males have a uniquely shaped tergite VIII (Fig. <xref ref-type="fig" rid="F47">354</xref>) and median lobe of the aedeagus in lateral view (Fig. <xref ref-type="fig" rid="F47">353</xref>). The shape of the median lobe and apical part of male tergite VIII are somewhat similar to those of <italic><tp:taxon-name><tp:taxon-name-part taxon-name-part-type="genus">Gyrophaena</tp:taxon-name-part> <tp:taxon-name-part taxon-name-part-type="species">joyioides</tp:taxon-name-part></tp:taxon-name></italic> Wüsthoff reported from Croatia and the Caucasus (Lohse <italic>in</italic> <xref ref-type="bibr" rid="B46">Lohse 1974</xref>, <xref ref-type="bibr" rid="B53">Seevers 1951</xref>).</p><fig id="F47" position="float" orientation="portrait"><label>Figures 352–355.</label><caption><p>
          <tp:taxon-name><tp:taxon-name-part taxon-name-part-type="genus">Gyrophaena</tp:taxon-name-part> (<tp:taxon-name-part taxon-name-part-type="subgenus">Gyrophaena</tp:taxon-name-part>) <tp:taxon-name-part taxon-name-part-type="species">aldersonae</tp:taxon-name-part></tp:taxon-name> Klimaszewski &amp; Webster, sp. n.: <bold>352</bold> habitus in dorsal view <bold>353</bold> median lobe of aedeagus in lateral view <bold>354</bold> male tergite VIII <bold>355</bold> male sternite VIII. Scale bar of habitus = 1 mm; remaining scale bars = 0.2 mm.</p></caption><graphic xmlns:xlink="http://www.w3.org/1999/xlink" xlink:href="zookeys-573-085-g047.jpg" position="float" orientation="portrait" xlink:type="simple" id="oo_82604.jpg"/></fig></tp:treatment-sec><ref-list><ref id="B46"><mixed-citation xmlns:xlink="http://www.w3.org/1999/xlink" xlink:type="simple">
          <person-group><name name-style="western"><surname>Lohse</surname><given-names>GA</given-names></name></person-group> (<year>1974</year>) <article-title>Tribe <tp:taxon-name><tp:taxon-name-part taxon-name-part-type="tribe">Gyrophaenini</tp:taxon-name-part></tp:taxon-name>.</article-title> In: <person-group><name name-style="western"><surname>Freude</surname><given-names>H</given-names></name><name name-style="western"><surname>Harde</surname><given-names>KW</given-names></name><name name-style="western"><surname>Lohse</surname><given-names>GA</given-names></name></person-group> (<role>Eds</role>) <source>Die Käfer Mitteleuropas. Band 5. <tp:taxon-name><tp:taxon-name-part taxon-name-part-type="family">Staphylinidae</tp:taxon-name-part></tp:taxon-name> II (<tp:taxon-name><tp:taxon-name-part taxon-name-part-type="subfamily">Hypocyphtinae</tp:taxon-name-part></tp:taxon-name> und <tp:taxon-name><tp:taxon-name-part taxon-name-part-type="subfamily">Aleocharinae</tp:taxon-name-part></tp:taxon-name>), <tp:taxon-name><tp:taxon-name-part taxon-name-part-type="family">Pselaphidae</tp:taxon-name-part></tp:taxon-name></source>. <publisher-name>Goecke &amp; Evers</publisher-name>, <publisher-loc>Krefeld</publisher-loc>, <fpage>25</fpage>–<lpage>34</lpage>.</mixed-citation></ref><ref id="B53"><mixed-citation xmlns:xlink="http://www.w3.org/1999/xlink" xlink:type="simple">
          <person-group><name name-style="western"><surname>Seevers</surname><given-names>CH</given-names></name></person-group> (<year>1951</year>) <article-title>A revision of the North American and European staphylinid beetles of the subtribe Gyrophaenae (<tp:taxon-name><tp:taxon-name-part taxon-name-part-type="subfamily">Aleocharinae</tp:taxon-name-part></tp:taxon-name>, <tp:taxon-name><tp:taxon-name-part taxon-name-part-type="tribe">Bolitocharini</tp:taxon-name-part></tp:taxon-name>).</article-title> <source>Fieldiana: Zoology</source> <volume>32</volume>(<issue>10</issue>): <fpage>657</fpage>–<lpage>762</lpage>. doi: <ext-link xlink:type="simple" ext-link-type="doi" xlink:href="10.5962/bhl.title.2816">10.5962/bhl.title.2816</ext-link></mixed-citation></ref></ref-list></tp:taxon-treatment>
