# Supplementary material for: Further contributions to the Aleocharinae (Coleoptera, Staphylinidae) fauna of New Brunswick and Canada including descriptions of 27 new species
Source: Zookeys. 2016 Mar 24;(573):85–216. doi: 10.3897/zookeys.573.7016 (PMC4829927; doi:10.3897/zookeys.573.7016)
Supplement: XML Treatment for Gyrophaena (Gyrophaena) brevicollis [file zookeys.573.7016-treatment48.xml]

<!DOCTYPE tp:taxon-treatment
  PUBLIC "-//TaxonX//DTD Taxonomic Treatment Publishing DTD v0 20100105//EN" "tax-treatment-NSO.dtd">
<tp:taxon-treatment xmlns:tp="http://www.plazi.org/taxpub"><tp:treatment-meta><kwd-group><label>Taxon classification</label><kwd><named-content content-type="kingdom">Animalia</named-content></kwd><kwd><named-content content-type="order">Coleoptera</named-content></kwd><kwd><named-content content-type="family">Staphylinidae</named-content></kwd></kwd-group><mixed-citation publication-type="journal"><person-group><name><surname>Webster</surname><given-names>Reginald P.</given-names></name><name><surname>Klimaszewski</surname><given-names>Jan</given-names></name><name><surname>Bourdon</surname><given-names>Caroline</given-names></name><name><surname>Sweeney</surname><given-names>Jon D.</given-names></name><name><surname>Hughes</surname><given-names>Cory C.</given-names></name><name><surname>Labrecque</surname><given-names>Myriam</given-names></name></person-group><article-title>Further contributions to the <tp:taxon-name><tp:taxon-name-part taxon-name-part-type="subfamily">Aleocharinae</tp:taxon-name-part></tp:taxon-name> (<tp:taxon-name><tp:taxon-name-part taxon-name-part-type="order">Coleoptera</tp:taxon-name-part></tp:taxon-name>, <tp:taxon-name><tp:taxon-name-part taxon-name-part-type="family">Staphylinidae</tp:taxon-name-part></tp:taxon-name>) fauna of New Brunswick and Canada including descriptions of 27 new species</article-title><source>Zookeys</source><day>24</day><month>3</month><year>2016</year><volume>2016</volume><issue>573</issue><fpage>85</fpage><lpage>216</lpage><pub-id pub-id-type="doi">10.3897/zookeys.573.7016</pub-id></mixed-citation></tp:treatment-meta><tp:nomenclature><tp:taxon-name>
                      <tp:taxon-name-part taxon-name-part-type="genus">Gyrophaena</tp:taxon-name-part>
                        (<tp:taxon-name-part taxon-name-part-type="subgenus">Gyrophaena</tp:taxon-name-part>)
                        <tp:taxon-name-part taxon-name-part-type="species">brevicollis</tp:taxon-name-part></tp:taxon-name><tp:taxon-authority>Seevers, 1951</tp:taxon-authority><xref ref-type="fig" rid="F48">Figs 356–362</xref></tp:nomenclature><tp:treatment-sec sec-type="material"><title>Material examined.</title><p>
                      <bold>New Brunswick, Sunbury Co.</bold>, McGowans Corner, Grand Lake P.N.A., <named-content xmlns:xlink="http://www.w3.org/1999/xlink" content-type="dwc:verbatimCoordinates" xlink:type="simple">45.8959°N, 66.2823°W</named-content>, <named-content xmlns:xlink="http://www.w3.org/1999/xlink" content-type="date" xlink:type="simple">16.VI.2013</named-content>, R.P. Webster // Silver maple forest, in <italic><tp:taxon-name><tp:taxon-name-part taxon-name-part-type="genus">Polyporus</tp:taxon-name-part> <tp:taxon-name-part taxon-name-part-type="species">squamosus</tp:taxon-name-part></tp:taxon-name></italic> (on dead standing silver maple) (1 ♂, 1 ♀, <abbrev xmlns:xlink="http://www.w3.org/1999/xlink" content-type="institution" xlink:title="Reginald Webster Collection, Charters Settlement, New Brunswick, Canada" xlink:type="simple">RWC</abbrev>).</p></tp:treatment-sec><tp:treatment-sec sec-type="Natural history"><title>Natural history.</title><p>Two individuals of <italic><tp:taxon-name><tp:taxon-name-part taxon-name-part-type="genus">Gyrophaena</tp:taxon-name-part> <tp:taxon-name-part taxon-name-part-type="species">brevicollis</tp:taxon-name-part></tp:taxon-name></italic> were collected from <italic><tp:taxon-name><tp:taxon-name-part taxon-name-part-type="genus">Polyporus</tp:taxon-name-part> <tp:taxon-name-part taxon-name-part-type="species">squamosus</tp:taxon-name-part></tp:taxon-name></italic> (<tp:taxon-name><tp:taxon-name-part taxon-name-part-type="family">Polyporaceae</tp:taxon-name-part></tp:taxon-name>) on a dead standing silver maple in a silver maple forest. One specimen from <abbrev xmlns:xlink="http://www.w3.org/1999/xlink" xlink:title="Ontario" xlink:type="simple">ON</abbrev> was collected from gilled mushrooms (<xref ref-type="bibr" rid="B15">Brunke et al. (2012)</xref>, otherwise little is known about the habitat association of this species.</p></tp:treatment-sec><tp:treatment-sec sec-type="Distribution in Canada and Alaska"><title>Distribution in Canada and Alaska.</title><p>
                      <abbrev xmlns:xlink="http://www.w3.org/1999/xlink" xlink:title="Ontario" xlink:type="simple">ON</abbrev>, <bold><abbrev xmlns:xlink="http://www.w3.org/1999/xlink" xlink:title="New Brunswick" xlink:type="simple">NB</abbrev></bold> (<xref ref-type="bibr" rid="B13">Bousquet et al. 2013</xref>). <xref ref-type="bibr" rid="B15">Brunke et al. (2012)</xref> reported this species for the first time for Canada from several sites in southern <abbrev xmlns:xlink="http://www.w3.org/1999/xlink" xlink:title="Ontario" xlink:type="simple">ON</abbrev>.</p></tp:treatment-sec><tp:treatment-sec sec-type="Comments"><title>Comments.</title><p>Except for a slight difference in the shape of male tergite VIII, the <abbrev xmlns:xlink="http://www.w3.org/1999/xlink" xlink:title="New Brunswick" xlink:type="simple">NB</abbrev> specimen agrees with the description and illustrations in <xref ref-type="bibr" rid="B53">Seevers (1951)</xref> for <italic><tp:taxon-name><tp:taxon-name-part taxon-name-part-type="genus">Gyrophaena</tp:taxon-name-part> <tp:taxon-name-part taxon-name-part-type="species">brevicollis</tp:taxon-name-part></tp:taxon-name></italic>. We have noted that the shape of the male tergite is variable in other <italic><tp:taxon-name><tp:taxon-name-part taxon-name-part-type="genus">Gyrophaena</tp:taxon-name-part></tp:taxon-name></italic> species (<xref ref-type="bibr" rid="B36">Klimaszewski et al. 2009b</xref>).</p><fig id="F48" position="float" orientation="portrait"><label>Figures 356–362.</label><caption><p>
          <tp:taxon-name><tp:taxon-name-part taxon-name-part-type="genus">Gyrophaena</tp:taxon-name-part> (<tp:taxon-name-part taxon-name-part-type="subgenus">Gyrophaena</tp:taxon-name-part>) <tp:taxon-name-part taxon-name-part-type="species">brevicollis</tp:taxon-name-part></tp:taxon-name> Seevers: <bold>356</bold> habitus in dorsal view <bold>357</bold> median lobe of aedeagus in lateral view <bold>358</bold> male tergite VIII <bold>359</bold> male sternite VIII <bold>360</bold> female tergite VIII <bold>361</bold> female sternite VIII <bold>362</bold> spermatheca. Scale bar of habitus = 1 mm; remaining scale bars = 0.2 mm.</p></caption><graphic xmlns:xlink="http://www.w3.org/1999/xlink" xlink:href="zookeys-573-085-g048.jpg" position="float" orientation="portrait" xlink:type="simple" id="oo_82605.jpg"/></fig></tp:treatment-sec><ref-list><ref id="B15"><mixed-citation xmlns:xlink="http://www.w3.org/1999/xlink" xlink:type="simple">
          <person-group><name name-style="western"><surname>Brunke</surname><given-names>AJ</given-names></name><name name-style="western"><surname>Klimaszewski</surname><given-names>J</given-names></name><name name-style="western"><surname>Dorval</surname><given-names>J-A</given-names></name><name name-style="western"><surname>Bourdon</surname><given-names>C</given-names></name><name name-style="western"><surname>Paiero</surname><given-names>SM</given-names></name><name name-style="western"><surname>Marshall</surname><given-names>SA</given-names></name></person-group> (<year>2012</year>) <article-title>New species and distributional records of <tp:taxon-name><tp:taxon-name-part taxon-name-part-type="subfamily">Aleocharinae</tp:taxon-name-part></tp:taxon-name> (<tp:taxon-name><tp:taxon-name-part taxon-name-part-type="order">Coleoptera</tp:taxon-name-part></tp:taxon-name>, <tp:taxon-name><tp:taxon-name-part taxon-name-part-type="family">Staphylinidae</tp:taxon-name-part></tp:taxon-name>) from Ontario, Canada, with a checklist of recorded species.</article-title> <source>ZooKeys</source> <volume>186</volume>: <fpage>119</fpage>–<lpage>206</lpage>. doi: <ext-link xlink:type="simple" ext-link-type="doi" xlink:href="10.3897/zookeys.186.2947">10.3897/zookeys.186.2947</ext-link></mixed-citation></ref><ref id="B13"><mixed-citation xmlns:xlink="http://www.w3.org/1999/xlink" xlink:type="simple">
          <person-group><name name-style="western"><surname>Bousquet</surname><given-names>Y</given-names></name><name name-style="western"><surname>Bouchard</surname><given-names>P</given-names></name><name name-style="western"><surname>Davies</surname><given-names>AE</given-names></name><name name-style="western"><surname>Sikes</surname><given-names>D</given-names></name></person-group> (<year>2013</year>) <source>Checklist of beetles (<tp:taxon-name><tp:taxon-name-part taxon-name-part-type="order">Coleoptera</tp:taxon-name-part></tp:taxon-name>) of Canada and Alaska. Pensoft Series Faunistica No.</source> <publisher-name>109</publisher-name>, <publisher-loc>Sofia-Moscow</publisher-loc>, <size units="page">402 pp</size>.</mixed-citation></ref><ref id="B53"><mixed-citation xmlns:xlink="http://www.w3.org/1999/xlink" xlink:type="simple">
          <person-group><name name-style="western"><surname>Seevers</surname><given-names>CH</given-names></name></person-group> (<year>1951</year>) <article-title>A revision of the North American and European staphylinid beetles of the subtribe Gyrophaenae (<tp:taxon-name><tp:taxon-name-part taxon-name-part-type="subfamily">Aleocharinae</tp:taxon-name-part></tp:taxon-name>, <tp:taxon-name><tp:taxon-name-part taxon-name-part-type="tribe">Bolitocharini</tp:taxon-name-part></tp:taxon-name>).</article-title> <source>Fieldiana: Zoology</source> <volume>32</volume>(<issue>10</issue>): <fpage>657</fpage>–<lpage>762</lpage>. doi: <ext-link xlink:type="simple" ext-link-type="doi" xlink:href="10.5962/bhl.title.2816">10.5962/bhl.title.2816</ext-link></mixed-citation></ref><ref id="B36"><mixed-citation xmlns:xlink="http://www.w3.org/1999/xlink" xlink:type="simple">
          <person-group><name name-style="western"><surname>Klimaszewski</surname><given-names>J</given-names></name><name name-style="western"><surname>Webster</surname><given-names>RP</given-names></name><name name-style="western"><surname>Savard</surname><given-names>K</given-names></name></person-group> (<year>2009b</year>) <article-title>Review of the rove beetle species of the subtribe <tp:taxon-name><tp:taxon-name-part taxon-name-part-type="subtribe">Gyrophaenina</tp:taxon-name-part></tp:taxon-name> Kraatz (<tp:taxon-name><tp:taxon-name-part taxon-name-part-type="order">Coleoptera</tp:taxon-name-part></tp:taxon-name>, <tp:taxon-name><tp:taxon-name-part taxon-name-part-type="family">Staphylinidae</tp:taxon-name-part></tp:taxon-name>) from New Brunswick, Canada: new species, provincial records and bionomic information.</article-title> In: <person-group><name name-style="western"><surname>Majka</surname><given-names>CG</given-names></name><name name-style="western"><surname>Klimaszewski</surname><given-names>J</given-names></name></person-group> (<role>Eds</role>) <issue-title>Biodiversity, Biosystematics, and Ecology of Canadian Coleoptera II.</issue-title> <source>ZooKeys</source> <volume>22</volume>: <fpage>81</fpage>–<lpage>170</lpage>. doi: <ext-link xlink:type="simple" ext-link-type="doi" xlink:href="10.3897/zookeys.22.219">10.3897/zookeys.22.219</ext-link></mixed-citation></ref></ref-list></tp:taxon-treatment>
