# Supplementary material for: Further contributions to the Aleocharinae (Coleoptera, Staphylinidae) fauna of New Brunswick and Canada including descriptions of 27 new species
Source: Zookeys. 2016 Mar 24;(573):85–216. doi: 10.3897/zookeys.573.7016 (PMC4829927; doi:10.3897/zookeys.573.7016)
Supplement: XML Treatment for Anomognathus americanus [file zookeys.573.7016-treatment49.xml]

<!DOCTYPE tp:taxon-treatment
  PUBLIC "-//TaxonX//DTD Taxonomic Treatment Publishing DTD v0 20100105//EN" "tax-treatment-NSO.dtd">
<tp:taxon-treatment xmlns:tp="http://www.plazi.org/taxpub"><tp:treatment-meta><kwd-group><label>Taxon classification</label><kwd><named-content content-type="kingdom">Animalia</named-content></kwd><kwd><named-content content-type="order">Coleoptera</named-content></kwd><kwd><named-content content-type="family">Staphylinidae</named-content></kwd></kwd-group><mixed-citation publication-type="journal"><person-group><name><surname>Webster</surname><given-names>Reginald P.</given-names></name><name><surname>Klimaszewski</surname><given-names>Jan</given-names></name><name><surname>Bourdon</surname><given-names>Caroline</given-names></name><name><surname>Sweeney</surname><given-names>Jon D.</given-names></name><name><surname>Hughes</surname><given-names>Cory C.</given-names></name><name><surname>Labrecque</surname><given-names>Myriam</given-names></name></person-group><article-title>Further contributions to the <tp:taxon-name><tp:taxon-name-part taxon-name-part-type="subfamily">Aleocharinae</tp:taxon-name-part></tp:taxon-name> (<tp:taxon-name><tp:taxon-name-part taxon-name-part-type="order">Coleoptera</tp:taxon-name-part></tp:taxon-name>, <tp:taxon-name><tp:taxon-name-part taxon-name-part-type="family">Staphylinidae</tp:taxon-name-part></tp:taxon-name>) fauna of New Brunswick and Canada including descriptions of 27 new species</article-title><source>Zookeys</source><day>24</day><month>3</month><year>2016</year><volume>2016</volume><issue>573</issue><fpage>85</fpage><lpage>216</lpage><pub-id pub-id-type="doi">10.3897/zookeys.573.7016</pub-id></mixed-citation></tp:treatment-meta><tp:nomenclature><tp:taxon-name>
                      <tp:taxon-name-part taxon-name-part-type="genus">Anomognathus</tp:taxon-name-part>
                      <tp:taxon-name-part taxon-name-part-type="species">americanus</tp:taxon-name-part>
                    </tp:taxon-name><tp:taxon-authority>(Casey, 1894)</tp:taxon-authority><xref ref-type="fig" rid="F49">Figs 363–366</xref></tp:nomenclature><tp:treatment-sec sec-type="material"><title>Material examined.</title><p>
                      <bold>Canada, New Brunswick, Restigouche Co.</bold>, Dionne Brook P.N.A., <named-content xmlns:xlink="http://www.w3.org/1999/xlink" content-type="dwc:verbatimCoordinates" xlink:type="simple">47.9030 N, 68.3503°W</named-content>, <named-content xmlns:xlink="http://www.w3.org/1999/xlink" content-type="date" xlink:type="simple">30.V.-15.VI.2011</named-content>, M. Roy &amp; V. Webster, coll. // Old-growth northern hardwood forest, Lindgren funnel trap (1 ♀, <abbrev xmlns:xlink="http://www.w3.org/1999/xlink" content-type="institution" xlink:title="Reginald Webster Collection, Charters Settlement, New Brunswick, Canada" xlink:type="simple">RWC</abbrev>).</p></tp:treatment-sec><tp:treatment-sec sec-type="Distribution in Canada and Alaska"><title>Distribution in Canada and Alaska.</title><p>
                      <bold>(New Canadian record).</bold> Apparently the species has not been found in North America since Casey’s original description of specimens from NY; it was treated as a synonym of <italic><tp:taxon-name><tp:taxon-name-part taxon-name-part-type="genus">Anomognathus</tp:taxon-name-part> <tp:taxon-name-part taxon-name-part-type="species">cuspidatus</tp:taxon-name-part></tp:taxon-name></italic> Erichson by <xref ref-type="bibr" rid="B19">Fenyes (1918)</xref>, but this has to be confirmed.</p><fig id="F49" position="float" orientation="portrait"><label>Figures 363–366.</label><caption><p>
          <italic><tp:taxon-name><tp:taxon-name-part taxon-name-part-type="genus">Anomognathus</tp:taxon-name-part> <tp:taxon-name-part taxon-name-part-type="species">americanus</tp:taxon-name-part></tp:taxon-name></italic> (Casey): <bold>363</bold> habitus in dorsal view <bold>364</bold> female tergite VIII <bold>365</bold> female sternite VIII <bold>366</bold> spermatheca. Scale bar of habitus = 1 mm; remaining scale bars = 0.2 mm.</p></caption><graphic xmlns:xlink="http://www.w3.org/1999/xlink" xlink:href="zookeys-573-085-g049.jpg" position="float" orientation="portrait" xlink:type="simple" id="oo_82606.jpg"/></fig><!--PageBreak--></tp:treatment-sec><ref-list><ref id="B19"><mixed-citation xmlns:xlink="http://www.w3.org/1999/xlink" xlink:type="simple">
          <person-group><name name-style="western"><surname>Fenyes</surname><given-names>A</given-names></name></person-group> (<year>1918</year>) <article-title><tp:taxon-name><tp:taxon-name-part taxon-name-part-type="order">Coleoptera</tp:taxon-name-part></tp:taxon-name>. Fam. <tp:taxon-name><tp:taxon-name-part taxon-name-part-type="family">Staphylinidae</tp:taxon-name-part></tp:taxon-name>, subfamily <tp:taxon-name><tp:taxon-name-part taxon-name-part-type="subfamily">Aleocharinae</tp:taxon-name-part></tp:taxon-name>.</article-title> <source>Genera Insectorum</source> <volume>173</volume>: <fpage>1</fpage>–<lpage>110</lpage>.</mixed-citation></ref></ref-list></tp:taxon-treatment>
