# Supplementary material for: Further contributions to the Aleocharinae (Coleoptera, Staphylinidae) fauna of New Brunswick and Canada including descriptions of 27 new species
Source: Zookeys. 2016 Mar 24;(573):85–216. doi: 10.3897/zookeys.573.7016 (PMC4829927; doi:10.3897/zookeys.573.7016)
Supplement: XML Treatment for Oligota chrysopyga [file zookeys.573.7016-treatment51.xml]

<!DOCTYPE tp:taxon-treatment
  PUBLIC "-//TaxonX//DTD Taxonomic Treatment Publishing DTD v0 20100105//EN" "tax-treatment-NSO.dtd">
<tp:taxon-treatment xmlns:tp="http://www.plazi.org/taxpub"><tp:treatment-meta><kwd-group><label>Taxon classification</label><kwd><named-content content-type="kingdom">Animalia</named-content></kwd><kwd><named-content content-type="order">Coleoptera</named-content></kwd><kwd><named-content content-type="family">Staphylinidae</named-content></kwd></kwd-group><mixed-citation publication-type="journal"><person-group><name><surname>Webster</surname><given-names>Reginald P.</given-names></name><name><surname>Klimaszewski</surname><given-names>Jan</given-names></name><name><surname>Bourdon</surname><given-names>Caroline</given-names></name><name><surname>Sweeney</surname><given-names>Jon D.</given-names></name><name><surname>Hughes</surname><given-names>Cory C.</given-names></name><name><surname>Labrecque</surname><given-names>Myriam</given-names></name></person-group><article-title>Further contributions to the <tp:taxon-name><tp:taxon-name-part taxon-name-part-type="subfamily">Aleocharinae</tp:taxon-name-part></tp:taxon-name> (<tp:taxon-name><tp:taxon-name-part taxon-name-part-type="order">Coleoptera</tp:taxon-name-part></tp:taxon-name>, <tp:taxon-name><tp:taxon-name-part taxon-name-part-type="family">Staphylinidae</tp:taxon-name-part></tp:taxon-name>) fauna of New Brunswick and Canada including descriptions of 27 new species</article-title><source>Zookeys</source><day>24</day><month>3</month><year>2016</year><volume>2016</volume><issue>573</issue><fpage>85</fpage><lpage>216</lpage><pub-id pub-id-type="doi">10.3897/zookeys.573.7016</pub-id></mixed-citation></tp:treatment-meta><tp:nomenclature><tp:taxon-name>
                    <tp:taxon-name-part taxon-name-part-type="genus">Oligota</tp:taxon-name-part>
                    <tp:taxon-name-part taxon-name-part-type="species">chrysopyga</tp:taxon-name-part>
                  </tp:taxon-name><tp:taxon-authority>Kraatz, 1859†</tp:taxon-authority><xref ref-type="fig" rid="F51">Figs 375–380</xref></tp:nomenclature><tp:treatment-sec sec-type="material"><title>Material examined.</title><p>
                    <bold>Canada, New Brunswick, York Co.</bold>, Charters Settlement, <named-content xmlns:xlink="http://www.w3.org/1999/xlink" content-type="dwc:verbatimCoordinates" xlink:type="simple">45.8395°N, 66.7391°W</named-content>, <named-content xmlns:xlink="http://www.w3.org/1999/xlink" content-type="date" xlink:type="simple">18.X.2007</named-content>, <named-content xmlns:xlink="http://www.w3.org/1999/xlink" content-type="date" xlink:type="simple">3.IX.2010</named-content>, <named-content xmlns:xlink="http://www.w3.org/1999/xlink" content-type="date" xlink:type="simple">7.IX.2010</named-content>, <named-content xmlns:xlink="http://www.w3.org/1999/xlink" content-type="date" xlink:type="simple">19.IX.2010</named-content>, <named-content xmlns:xlink="http://www.w3.org/1999/xlink" content-type="date" xlink:type="simple">22.IX.2010</named-content>, R.P. Webster, coll. // Mixed forest, in decaying (moldy) corncobs &amp; cornhusks (1 ♂, 3 ♀, 6 sex undetermined, <abbrev xmlns:xlink="http://www.w3.org/1999/xlink" content-type="institution" xlink:title="Reginald Webster Collection, Charters Settlement, New Brunswick, Canada" xlink:type="simple">RWC</abbrev>); same data but <named-content xmlns:xlink="http://www.w3.org/1999/xlink" content-type="date" xlink:type="simple">7.IX.2010</named-content> (1 ♀, 1 sex undetermined, <abbrev xmlns:xlink="http://www.w3.org/1999/xlink" content-type="institution" xlink:title="Natural Resources Canada, Canadian Forest Service - Laurentian Forestry Centre, Quebec, Quebec, Canada" xlink:type="simple">LFC</abbrev>).</p></tp:treatment-sec><tp:treatment-sec sec-type="Natural history"><title>Natural history.</title><p>
                    <italic><tp:taxon-name><tp:taxon-name-part taxon-name-part-type="genus">Oligota</tp:taxon-name-part> <tp:taxon-name-part taxon-name-part-type="species">chrysopyga</tp:taxon-name-part></tp:taxon-name></italic> was common in a pile of decaying and moldy corncobs and cornhusks near a composter in a residential area adjacent to a mixed forest. Not much is known about the biology of <italic><tp:taxon-name><tp:taxon-name-part taxon-name-part-type="genus">Oligota</tp:taxon-name-part></tp:taxon-name></italic>. <xref ref-type="bibr" rid="B22">Frank et al. (1992)</xref> mentions that some species prey on mites, which were abundant in the moldy corncobs and cornhusks where the <abbrev xmlns:xlink="http://www.w3.org/1999/xlink" xlink:title="New Brunswick" xlink:type="simple">NB</abbrev> specimens were collected.</p></tp:treatment-sec><tp:treatment-sec sec-type="Distribution in Canada and Alaska"><title>Distribution in Canada and Alaska.</title><p>
                    <bold><abbrev xmlns:xlink="http://www.w3.org/1999/xlink" xlink:title="New Brunswick" xlink:type="simple">NB</abbrev> (New Canadian record).</bold> Although now considered cosmopolitan, the only other North American record of this adventive species was by <xref ref-type="bibr" rid="B21">Frank (1976)</xref> from FL, where it was apparently introduced from the Caribbean.</p><fig id="F51" position="float" orientation="portrait"><label>Figures 375–380.</label><caption><p>
          <italic><tp:taxon-name><tp:taxon-name-part taxon-name-part-type="genus">Oligota</tp:taxon-name-part> <tp:taxon-name-part taxon-name-part-type="species">chrysopyga</tp:taxon-name-part></tp:taxon-name></italic> Kraatz: <bold>375</bold> habitus in dorsal view <bold>376</bold> median lobe of aedeagus in lateral view <bold>377</bold> male tergite VIII <bold>378</bold> male sternite VIII <bold>379</bold> female tergite VIII <bold>380</bold> female sternite VIII. Scale bar of habitus = 1 mm; remaining scale bars = 0.2 mm.</p></caption><graphic xmlns:xlink="http://www.w3.org/1999/xlink" xlink:href="zookeys-573-085-g051.jpg" position="float" orientation="portrait" xlink:type="simple" id="oo_82608.jpg"/></fig><!--PageBreak--></tp:treatment-sec><ref-list><ref id="B22"><mixed-citation xmlns:xlink="http://www.w3.org/1999/xlink" xlink:type="simple">
          <person-group><name name-style="western"><surname>Frank</surname><given-names>JH</given-names></name><name name-style="western"><surname>Bennett</surname><given-names>FD</given-names></name><name name-style="western"><surname>Cromroy</surname><given-names>HL</given-names></name></person-group> (<year>1992</year>) <article-title>Distribution and prey records for <italic><tp:taxon-name><tp:taxon-name-part taxon-name-part-type="genus">Oligota</tp:taxon-name-part> <tp:taxon-name-part taxon-name-part-type="species">minuta</tp:taxon-name-part></tp:taxon-name></italic> (<tp:taxon-name><tp:taxon-name-part taxon-name-part-type="order">Coleoptera</tp:taxon-name-part></tp:taxon-name>: <tp:taxon-name><tp:taxon-name-part taxon-name-part-type="family">Staphylinidae</tp:taxon-name-part></tp:taxon-name>), a predator of mites.</article-title> <source>The Florida Entomologist</source> <volume>75</volume>(<issue>3</issue>): <fpage>376</fpage>–<lpage>380</lpage>. doi: <ext-link xlink:type="simple" ext-link-type="doi" xlink:href="10.2307/3495859">10.2307/3495859</ext-link></mixed-citation></ref><ref id="B21"><mixed-citation xmlns:xlink="http://www.w3.org/1999/xlink" xlink:type="simple">
          <person-group><name name-style="western"><surname>Frank</surname><given-names>JH</given-names></name></person-group> (<year>1976</year>) <article-title>New records of <italic><tp:taxon-name><tp:taxon-name-part taxon-name-part-type="genus">Oligota</tp:taxon-name-part></tp:taxon-name></italic> Mannerheim (<tp:taxon-name><tp:taxon-name-part taxon-name-part-type="family">Staphylinidae</tp:taxon-name-part></tp:taxon-name>) in Florida.</article-title> <source>The Coleopterists Bulletin</source> <volume>29</volume> [<issue>1975</issue>](<issue>4</issue>): <fpage>279</fpage>–<lpage>280</lpage>.</mixed-citation></ref></ref-list></tp:taxon-treatment>
