# Supplementary material for: Further contributions to the Aleocharinae (Coleoptera, Staphylinidae) fauna of New Brunswick and Canada including descriptions of 27 new species
Source: Zookeys. 2016 Mar 24;(573):85–216. doi: 10.3897/zookeys.573.7016 (PMC4829927; doi:10.3897/zookeys.573.7016)
Supplement: XML Treatment for Oligota sevogle [file zookeys.573.7016-treatment55.xml]

<!DOCTYPE tp:taxon-treatment
  PUBLIC "-//TaxonX//DTD Taxonomic Treatment Publishing DTD v0 20100105//EN" "tax-treatment-NSO.dtd">
<tp:taxon-treatment xmlns:tp="http://www.plazi.org/taxpub"><tp:treatment-meta><kwd-group><label>Taxon classification</label><kwd><named-content content-type="kingdom">Animalia</named-content></kwd><kwd><named-content content-type="order">Coleoptera</named-content></kwd><kwd><named-content content-type="family">Staphylinidae</named-content></kwd></kwd-group><mixed-citation publication-type="journal"><person-group><name><surname>Webster</surname><given-names>Reginald P.</given-names></name><name><surname>Klimaszewski</surname><given-names>Jan</given-names></name><name><surname>Bourdon</surname><given-names>Caroline</given-names></name><name><surname>Sweeney</surname><given-names>Jon D.</given-names></name><name><surname>Hughes</surname><given-names>Cory C.</given-names></name><name><surname>Labrecque</surname><given-names>Myriam</given-names></name></person-group><article-title>Further contributions to the <tp:taxon-name><tp:taxon-name-part taxon-name-part-type="subfamily">Aleocharinae</tp:taxon-name-part></tp:taxon-name> (<tp:taxon-name><tp:taxon-name-part taxon-name-part-type="order">Coleoptera</tp:taxon-name-part></tp:taxon-name>, <tp:taxon-name><tp:taxon-name-part taxon-name-part-type="family">Staphylinidae</tp:taxon-name-part></tp:taxon-name>) fauna of New Brunswick and Canada including descriptions of 27 new species</article-title><source>Zookeys</source><day>24</day><month>3</month><year>2016</year><volume>2016</volume><issue>573</issue><fpage>85</fpage><lpage>216</lpage><pub-id pub-id-type="doi">10.3897/zookeys.573.7016</pub-id></mixed-citation></tp:treatment-meta><tp:nomenclature><tp:taxon-name>
                    <tp:taxon-name-part taxon-name-part-type="genus">Oligota</tp:taxon-name-part>
                    <tp:taxon-name-part taxon-name-part-type="species">sevogle</tp:taxon-name-part>
                    <object-id xmlns:xlink="http://www.w3.org/1999/xlink" content-type="zoobank" xlink:type="simple">http://zoobank.org/A7DB3175-8184-4038-99D2-7573FD4A8688</object-id>
                  </tp:taxon-name><tp:taxon-authority>Klimaszewski &amp; Webster</tp:taxon-authority><tp:taxon-status xmlns:xlink="http://www.w3.org/1999/xlink" xlink:type="simple">sp. n.</tp:taxon-status><xref ref-type="fig" rid="F55">Figs 401–407</xref></tp:nomenclature><tp:treatment-sec sec-type="Holotype (male)"><title>Holotype (male).</title><p>
                    <bold>Canada, New Brunswick, Northumberland Co</bold>., ca. 2.5 km W of Sevogle, <named-content xmlns:xlink="http://www.w3.org/1999/xlink" content-type="dwc:verbatimCoordinates" xlink:type="simple">47.0876°N, 65.8613°W</named-content>, <named-content xmlns:xlink="http://www.w3.org/1999/xlink" content-type="date" xlink:type="simple">1–14.V.2013</named-content>, C. Alderson &amp; V. Webster // Old <italic><tp:taxon-name><tp:taxon-name-part taxon-name-part-type="genus">Pinus</tp:taxon-name-part> <tp:taxon-name-part taxon-name-part-type="species">banksiana</tp:taxon-name-part></tp:taxon-name></italic> forest, Lindgren funnel trap (<abbrev xmlns:xlink="http://www.w3.org/1999/xlink" content-type="institution" xlink:title="Natural Resources Canada, Canadian Forest Service - Laurentian Forestry Centre, Quebec, Quebec, Canada" xlink:type="simple">LFC</abbrev>). <bold>Paratypes: Canada, New Brunswick, Northumberland Co</bold>., ca. 2.5 km W of Sevogle, <named-content xmlns:xlink="http://www.w3.org/1999/xlink" content-type="dwc:verbatimCoordinates" xlink:type="simple">47.0876°N, 65.8613°W</named-content>, <named-content xmlns:xlink="http://www.w3.org/1999/xlink" content-type="date" xlink:type="simple">1–14.V.2013</named-content>, <named-content xmlns:xlink="http://www.w3.org/1999/xlink" content-type="date" xlink:type="simple">31.V-15.VI.2013</named-content>, C. Alderson &amp; V. Webster // Old <italic><tp:taxon-name><tp:taxon-name-part taxon-name-part-type="genus">Pinus</tp:taxon-name-part> <tp:taxon-name-part taxon-name-part-type="species">banksiana</tp:taxon-name-part></tp:taxon-name></italic> forest, Lindgren funnel traps (1 ♂, 5 ♀, <abbrev xmlns:xlink="http://www.w3.org/1999/xlink" content-type="institution" xlink:title="Reginald Webster Collection, Charters Settlement, New Brunswick, Canada" xlink:type="simple">RWC</abbrev>); same data but <named-content xmlns:xlink="http://www.w3.org/1999/xlink" content-type="date" xlink:type="simple">1–14.V.2013</named-content> (1 ♀, <abbrev xmlns:xlink="http://www.w3.org/1999/xlink" content-type="institution" xlink:title="Natural Resources Canada, Canadian Forest Service - Laurentian Forestry Centre, Quebec, Quebec, Canada" xlink:type="simple">LFC</abbrev>). <bold>Restigouche Co.</bold>, Dionne Brook P.N.A., <named-content xmlns:xlink="http://www.w3.org/1999/xlink" content-type="dwc:verbatimCoordinates" xlink:type="simple">47.9064°N, 68.3441°W</named-content>, <named-content xmlns:xlink="http://www.w3.org/1999/xlink" content-type="date" xlink:type="simple">31.V–15.VI.2011</named-content>, M. Roy &amp; V. Webster // Old-growth white spruce &amp; balsam fir forest, Lindgren funnel trap (1 ♂, <abbrev xmlns:xlink="http://www.w3.org/1999/xlink" content-type="institution" xlink:title="Reginald Webster Collection, Charters Settlement, New Brunswick, Canada" xlink:type="simple">RWC</abbrev>); same data but <named-content xmlns:xlink="http://www.w3.org/1999/xlink" content-type="date" xlink:type="simple">15–27.VI.2011</named-content> (1 ♀, <abbrev xmlns:xlink="http://www.w3.org/1999/xlink" content-type="institution" xlink:title="Natural Resources Canada, Canadian Forest Service - Laurentian Forestry Centre, Quebec, Quebec, Canada" xlink:type="simple">LFC</abbrev>). <bold>York Co.</bold>, 15 km W of Tracy off Rt. 645, <named-content xmlns:xlink="http://www.w3.org/1999/xlink" content-type="dwc:verbatimCoordinates" xlink:type="simple">45.6848°N, 66.8821°W</named-content>, <named-content xmlns:xlink="http://www.w3.org/1999/xlink" content-type="date" xlink:type="simple">8–15.VI.2009</named-content>, <named-content xmlns:xlink="http://www.w3.org/1999/xlink" content-type="date" xlink:type="simple">2–20.VI.2011</named-content>, M. Roy &amp; V. Webster // Old red pine forest, Lindgren funnel trap (1 ♂, <abbrev xmlns:xlink="http://www.w3.org/1999/xlink" content-type="institution" xlink:title="Reginald Webster Collection, Charters Settlement, New Brunswick, Canada" xlink:type="simple">RWC</abbrev>).</p><!--PageBreak--></tp:treatment-sec><tp:treatment-sec sec-type="Etymology"><title>Etymology.</title><p>Named after the village of Sevogle near where the type and most of the paratypes were collected, in apposition.</p></tp:treatment-sec><tp:treatment-sec sec-type="Description"><title>Description.</title><p>Body length 1.4–1.5 mm, short, compact, moderately broadly oval, piceous to nearly black, with legs or only tarsi, antennae, maxillary palps, and tip of abdo<!--PageBreak-->men yellowish brown (Fig. <xref ref-type="fig" rid="F55">401</xref>); moderately glossy; integument with microsculpture mesh-like on head and pronotum, coarse, scale-like on elytra and abdomen; pubescence sparse and long; head transverse with eyes large, protruding, pubescence directed anteriad; antennae with four apical articles forming loose club, articles VI–VII narrow and strongly transverse; pronotum strongly transverse, lateral margins strongly converging apicad, pubescence directed obliquely laterad; elytral margins broadly arcuate laterally with pubescence directed obliquely laterad; abdomen gradually narrowed apicad. <bold>Male.</bold> Median lobe of aedeagus with tubus long, arcuate, apex moderately thin and gradually arched ventrally in lateral view, bulbus moderately long with large carina apicalis (Fig. <xref ref-type="fig" rid="F55">402</xref>); internal sac structures as illustrated (Fig. <xref ref-type="fig" rid="F55">402</xref>); tergite VIII truncate apically (Fig. <xref ref-type="fig" rid="F55">403</xref>); sternite VIII with apical margin very obtusely angulate, broadly rounded medially (Fig. <xref ref-type="fig" rid="F55">404</xref>). <bold>Female.</bold> Tergite VIII truncate apically (Fig. <xref ref-type="fig" rid="F55">405</xref>); sternite VIII broadly parabolic apically (Fig. <xref ref-type="fig" rid="F55">406</xref>); spermatheca broad, with capsule oval in apical half, constricted and bent at middle (Fig. <xref ref-type="fig" rid="F55">407</xref>).</p></tp:treatment-sec><tp:treatment-sec sec-type="Natural history"><title>Natural history.</title><p>Adults were collected from Lindgren funnel traps in a jack pine forest (most), a red pine forest, and an old-growth white spruce and balsam fir forest. Specimens were captured during May and June.</p></tp:treatment-sec><tp:treatment-sec sec-type="Distribution"><title>Distribution.</title><p>Known only from <abbrev xmlns:xlink="http://www.w3.org/1999/xlink" xlink:title="New Brunswick" xlink:type="simple">NB</abbrev>, Canada.</p></tp:treatment-sec><tp:treatment-sec sec-type="Comments"><title>Comments.</title><p>We have checked the world literature on the genus and compared all available genital illustrations and found none matching our species, which led to the conclusion that it was undescribed (<xref ref-type="bibr" rid="B59">Williams 1970a</xref>, <xref ref-type="bibr" rid="B60">1970b</xref>, <xref ref-type="bibr" rid="B61">1972</xref>, <xref ref-type="bibr" rid="B62">1973a</xref>, <xref ref-type="bibr" rid="B63">1973b</xref>, <xref ref-type="bibr" rid="B64">1975</xref>, <xref ref-type="bibr" rid="B65">1976</xref>, <xref ref-type="bibr" rid="B66">1979</xref>, <xref ref-type="bibr" rid="B20">Frank 1972</xref>, Lohse in <xref ref-type="bibr" rid="B46">Lohse 1974</xref>, <xref ref-type="bibr" rid="B22">Frank et al. 1992</xref>, <xref ref-type="bibr" rid="B5">Assing 1995</xref>, <xref ref-type="bibr" rid="B8">2003</xref>). In addition, we consulted J.H. Frank, who studied American and Caribbean types and species of <italic><tp:taxon-name><tp:taxon-name-part taxon-name-part-type="genus">Oligota</tp:taxon-name-part></tp:taxon-name></italic>, and he confirmed that our species was not among the species he studied.</p><fig id="F55" position="float" orientation="portrait"><label>Figures 401–407.</label><caption><p>
          <italic><tp:taxon-name><tp:taxon-name-part taxon-name-part-type="genus">Oligota</tp:taxon-name-part> <tp:taxon-name-part taxon-name-part-type="species">sevogle</tp:taxon-name-part></tp:taxon-name></italic> Klimaszewski &amp; Webster, sp. n.: <bold>401</bold> habitus in dorsal view <bold>402</bold> median lobe of aedeagus in lateral view <bold>403</bold> male tergite VIII <bold>404</bold> male sternite VIII <bold>405</bold> female tergite VIII <bold>406</bold> female sternite VIII <bold>407</bold> spermatheca. Scale bar of habitus = 1 mm; remaining scale bars = 0.2 mm.</p></caption><graphic xmlns:xlink="http://www.w3.org/1999/xlink" xlink:href="zookeys-573-085-g055.jpg" position="float" orientation="portrait" xlink:type="simple" id="oo_82612.jpg"/></fig></tp:treatment-sec><ref-list><ref id="B59"><mixed-citation xmlns:xlink="http://www.w3.org/1999/xlink" xlink:type="simple">
          <person-group><name name-style="western"><surname>Williams</surname><given-names>SA</given-names></name></person-group> (<year>1970a</year>) <article-title>Notes on the genus <italic><tp:taxon-name><tp:taxon-name-part taxon-name-part-type="genus">Oligota</tp:taxon-name-part></tp:taxon-name></italic> Mannerheim (Col., <tp:taxon-name><tp:taxon-name-part taxon-name-part-type="family">Staphylinidae</tp:taxon-name-part></tp:taxon-name>) and a key to the British species.</article-title> <source>The Entomologist’s Monthly Magazine</source> <volume>106</volume>: <fpage>54</fpage>–<lpage>62</lpage>.</mixed-citation></ref><ref id="B60"><mixed-citation xmlns:xlink="http://www.w3.org/1999/xlink" xlink:type="simple">
          <person-group><name name-style="western"><surname>Williams</surname><given-names>SA</given-names></name></person-group> (<year>1970b</year>) <article-title>Notes on the genus <italic><tp:taxon-name><tp:taxon-name-part taxon-name-part-type="genus">Oligota</tp:taxon-name-part></tp:taxon-name></italic> (2): a European species new to science and the distribution of <italic><tp:taxon-name><tp:taxon-name-part taxon-name-part-type="genus">O.</tp:taxon-name-part> <tp:taxon-name-part taxon-name-part-type="species">muensteri</tp:taxon-name-part></tp:taxon-name></italic> Bernh. (Col., <tp:taxon-name><tp:taxon-name-part taxon-name-part-type="family">Staphylinidae</tp:taxon-name-part></tp:taxon-name>).</article-title> <source>The Entomologist’s Monthly Magazine</source> <volume>106</volume>: <fpage>109</fpage>–<lpage>110</lpage>.</mixed-citation></ref><ref id="B61"><mixed-citation xmlns:xlink="http://www.w3.org/1999/xlink" xlink:type="simple">
          <person-group><name name-style="western"><surname>Williams</surname><given-names>SA</given-names></name></person-group> (<year>1972</year>) <article-title>A Brazilian species of <italic><tp:taxon-name><tp:taxon-name-part taxon-name-part-type="genus">Oligota</tp:taxon-name-part></tp:taxon-name></italic> (Col., <tp:taxon-name><tp:taxon-name-part taxon-name-part-type="family">Staphylinidae</tp:taxon-name-part></tp:taxon-name>) new to science and imported into Britain.</article-title> <source>The Entomologist’s Monthly Magazine</source> <volume>108</volume>: <fpage>38</fpage>–<lpage>39</lpage>.</mixed-citation></ref><ref id="B62"><mixed-citation xmlns:xlink="http://www.w3.org/1999/xlink" xlink:type="simple">
          <person-group><name name-style="western"><surname>Williams</surname><given-names>SA</given-names></name></person-group> (<year>1973a</year>) <article-title>Further notes on the genus <italic><tp:taxon-name><tp:taxon-name-part taxon-name-part-type="genus">Oligota</tp:taxon-name-part></tp:taxon-name></italic> (Col., <tp:taxon-name><tp:taxon-name-part taxon-name-part-type="family">Staphylinidae</tp:taxon-name-part></tp:taxon-name>).</article-title> <source>The Entomologist’s Monthly Magazine</source> <volume>108</volume>: <fpage>107</fpage>–<lpage>109</lpage>.</mixed-citation></ref><ref id="B63"><mixed-citation xmlns:xlink="http://www.w3.org/1999/xlink" xlink:type="simple">
          <person-group><name name-style="western"><surname>Williams</surname><given-names>SA</given-names></name></person-group> (<year>1973b</year>) <article-title>The genus <italic><tp:taxon-name><tp:taxon-name-part taxon-name-part-type="genus">Oligota</tp:taxon-name-part></tp:taxon-name></italic> Mannerheim (Col., <tp:taxon-name><tp:taxon-name-part taxon-name-part-type="family">Staphylinidae</tp:taxon-name-part></tp:taxon-name>) in the Canary Islands.</article-title> <source>The Entomologist’s Monthly Magazine</source> <volume>108</volume>: <fpage>222</fpage>–<lpage>229</lpage>.</mixed-citation></ref><ref id="B64"><mixed-citation xmlns:xlink="http://www.w3.org/1999/xlink" xlink:type="simple">
          <person-group><name name-style="western"><surname>Williams</surname><given-names>SA</given-names></name></person-group> (<year>1975</year>) <article-title>The <italic><tp:taxon-name><tp:taxon-name-part taxon-name-part-type="genus">Oligota</tp:taxon-name-part></tp:taxon-name></italic> (Col., <tp:taxon-name><tp:taxon-name-part taxon-name-part-type="family">Staphylinidae</tp:taxon-name-part></tp:taxon-name>) of Madeira. Boletim do Museu Municipal do Funchal. No. XXIX.</article-title> <volume>128</volume>: <fpage>18</fpage>–<lpage>25</lpage>.</mixed-citation></ref><ref id="B65"><mixed-citation xmlns:xlink="http://www.w3.org/1999/xlink" xlink:type="simple">
          <person-group><name name-style="western"><surname>Williams</surname><given-names>SA</given-names></name></person-group> (<year>1976</year>) <article-title>The genus <italic><tp:taxon-name><tp:taxon-name-part taxon-name-part-type="genus">Oligota</tp:taxon-name-part></tp:taxon-name></italic> (<tp:taxon-name><tp:taxon-name-part taxon-name-part-type="order">Coleoptera</tp:taxon-name-part></tp:taxon-name>: <tp:taxon-name><tp:taxon-name-part taxon-name-part-type="family">Staphylinidae</tp:taxon-name-part></tp:taxon-name>) in New Zealand.</article-title> <source>New Zealand Journal of Zoology</source> <volume>3</volume>: <fpage>247</fpage>–<lpage>255</lpage>. doi: <ext-link xlink:type="simple" ext-link-type="doi" xlink:href="10.1080/03014223.1976.9517914">10.1080/03014223.1976.9517914</ext-link></mixed-citation></ref><ref id="B66"><mixed-citation xmlns:xlink="http://www.w3.org/1999/xlink" xlink:type="simple">
          <person-group><name name-style="western"><surname>Williams</surname><given-names>SA</given-names></name></person-group> (<year>1979</year>) <article-title>The genus <italic><tp:taxon-name><tp:taxon-name-part taxon-name-part-type="genus">Oligota</tp:taxon-name-part></tp:taxon-name></italic> Mannerheim (Col., <tp:taxon-name><tp:taxon-name-part taxon-name-part-type="family">Staphylinidae</tp:taxon-name-part></tp:taxon-name>) in the Ethiopian region.</article-title> <source>The Entomologist’s Monthly Magazine</source> <volume>114</volume>: <fpage>177</fpage>–<lpage>190</lpage>.</mixed-citation></ref><ref id="B20"><mixed-citation xmlns:xlink="http://www.w3.org/1999/xlink" xlink:type="simple">
          <person-group><name name-style="western"><surname>Frank</surname><given-names>JH</given-names></name></person-group> (<year>1972</year>) <article-title>The genus <italic><tp:taxon-name><tp:taxon-name-part taxon-name-part-type="genus">Oligota</tp:taxon-name-part></tp:taxon-name></italic> Mannerheim in the Caribbean region (<tp:taxon-name><tp:taxon-name-part taxon-name-part-type="order">Coleoptera</tp:taxon-name-part></tp:taxon-name>: <tp:taxon-name><tp:taxon-name-part taxon-name-part-type="family">Staphylinidae</tp:taxon-name-part></tp:taxon-name>).</article-title> <source>The Coleopterists Bulletin</source> <volume>26</volume>(<issue>4</issue>): <fpage>125</fpage>–<lpage>146</lpage>.</mixed-citation></ref><ref id="B46"><mixed-citation xmlns:xlink="http://www.w3.org/1999/xlink" xlink:type="simple">
          <person-group><name name-style="western"><surname>Lohse</surname><given-names>GA</given-names></name></person-group> (<year>1974</year>) <article-title>Tribe <tp:taxon-name><tp:taxon-name-part taxon-name-part-type="tribe">Gyrophaenini</tp:taxon-name-part></tp:taxon-name>.</article-title> In: <person-group><name name-style="western"><surname>Freude</surname><given-names>H</given-names></name><name name-style="western"><surname>Harde</surname><given-names>KW</given-names></name><name name-style="western"><surname>Lohse</surname><given-names>GA</given-names></name></person-group> (<role>Eds</role>) <source>Die Käfer Mitteleuropas. Band 5. <tp:taxon-name><tp:taxon-name-part taxon-name-part-type="family">Staphylinidae</tp:taxon-name-part></tp:taxon-name> II (<tp:taxon-name><tp:taxon-name-part taxon-name-part-type="subfamily">Hypocyphtinae</tp:taxon-name-part></tp:taxon-name> und <tp:taxon-name><tp:taxon-name-part taxon-name-part-type="subfamily">Aleocharinae</tp:taxon-name-part></tp:taxon-name>), <tp:taxon-name><tp:taxon-name-part taxon-name-part-type="family">Pselaphidae</tp:taxon-name-part></tp:taxon-name></source>. <publisher-name>Goecke &amp; Evers</publisher-name>, <publisher-loc>Krefeld</publisher-loc>, <fpage>25</fpage>–<lpage>34</lpage>.</mixed-citation></ref><ref id="B22"><mixed-citation xmlns:xlink="http://www.w3.org/1999/xlink" xlink:type="simple">
          <person-group><name name-style="western"><surname>Frank</surname><given-names>JH</given-names></name><name name-style="western"><surname>Bennett</surname><given-names>FD</given-names></name><name name-style="western"><surname>Cromroy</surname><given-names>HL</given-names></name></person-group> (<year>1992</year>) <article-title>Distribution and prey records for <italic><tp:taxon-name><tp:taxon-name-part taxon-name-part-type="genus">Oligota</tp:taxon-name-part> <tp:taxon-name-part taxon-name-part-type="species">minuta</tp:taxon-name-part></tp:taxon-name></italic> (<tp:taxon-name><tp:taxon-name-part taxon-name-part-type="order">Coleoptera</tp:taxon-name-part></tp:taxon-name>: <tp:taxon-name><tp:taxon-name-part taxon-name-part-type="family">Staphylinidae</tp:taxon-name-part></tp:taxon-name>), a predator of mites.</article-title> <source>The Florida Entomologist</source> <volume>75</volume>(<issue>3</issue>): <fpage>376</fpage>–<lpage>380</lpage>. doi: <ext-link xlink:type="simple" ext-link-type="doi" xlink:href="10.2307/3495859">10.2307/3495859</ext-link></mixed-citation></ref><ref id="B5"><mixed-citation xmlns:xlink="http://www.w3.org/1999/xlink" xlink:type="simple">
          <person-group><name name-style="western"><surname>Assing</surname><given-names>V</given-names></name></person-group> (<year>1995</year>) <article-title>Ernstnachweis von <italic><tp:taxon-name><tp:taxon-name-part taxon-name-part-type="genus">Oligota</tp:taxon-name-part> <tp:taxon-name-part taxon-name-part-type="species">inexpectata</tp:taxon-name-part></tp:taxon-name></italic> Williams für Deutschland, mit Bemerkungen zur Unterscheidung von <italic><tp:taxon-name><tp:taxon-name-part taxon-name-part-type="genus">O.</tp:taxon-name-part> <tp:taxon-name-part taxon-name-part-type="species">pusillima</tp:taxon-name-part></tp:taxon-name></italic> (Gravenhorst) und <italic><tp:taxon-name><tp:taxon-name-part taxon-name-part-type="genus">O.</tp:taxon-name-part> <tp:taxon-name-part taxon-name-part-type="species">pumilio</tp:taxon-name-part></tp:taxon-name></italic> Kiesenwetter (Col., <tp:taxon-name><tp:taxon-name-part taxon-name-part-type="family">Staphylinidae</tp:taxon-name-part></tp:taxon-name>).</article-title> <source>Entomologische Nachrichten und Berichte</source> <volume>39</volume>(<issue>4</issue>): <fpage>224</fpage>–<lpage>226</lpage>.</mixed-citation></ref><ref id="B8"><mixed-citation xmlns:xlink="http://www.w3.org/1999/xlink" xlink:type="simple">
          <person-group><name name-style="western"><surname>Assing</surname><given-names>V</given-names></name></person-group> (<year>2003</year>) <article-title>A new species of <italic><tp:taxon-name><tp:taxon-name-part taxon-name-part-type="genus">Oligota</tp:taxon-name-part></tp:taxon-name></italic> from Morocco, with redescriptions of <italic><tp:taxon-name><tp:taxon-name-part taxon-name-part-type="genus">O.</tp:taxon-name-part> <tp:taxon-name-part taxon-name-part-type="species">tugurtana</tp:taxon-name-part></tp:taxon-name></italic> Fauvel and <italic><tp:taxon-name><tp:taxon-name-part taxon-name-part-type="genus">O.</tp:taxon-name-part> <tp:taxon-name-part taxon-name-part-type="species">pilicornis</tp:taxon-name-part></tp:taxon-name></italic> Fauvel (<tp:taxon-name><tp:taxon-name-part taxon-name-part-type="order">Coleoptera</tp:taxon-name-part></tp:taxon-name>: <tp:taxon-name><tp:taxon-name-part taxon-name-part-type="family">Staphylinidae</tp:taxon-name-part></tp:taxon-name>, <tp:taxon-name><tp:taxon-name-part taxon-name-part-type="subfamily">Aleocharinae</tp:taxon-name-part></tp:taxon-name>).</article-title> <source>Linzer biologische Beiträge</source> <volume>35</volume>(<issue>1</issue>): <fpage>533</fpage>–<lpage>537</lpage>.</mixed-citation></ref></ref-list></tp:taxon-treatment>
