# Supplementary material for: Further contributions to the Aleocharinae (Coleoptera, Staphylinidae) fauna of New Brunswick and Canada including descriptions of 27 new species
Source: Zookeys. 2016 Mar 24;(573):85–216. doi: 10.3897/zookeys.573.7016 (PMC4829927; doi:10.3897/zookeys.573.7016)
Supplement: XML Treatment for Meotica pallens [file zookeys.573.7016-treatment57.xml]

<!DOCTYPE tp:taxon-treatment
  PUBLIC "-//TaxonX//DTD Taxonomic Treatment Publishing DTD v0 20100105//EN" "tax-treatment-NSO.dtd">
<tp:taxon-treatment xmlns:tp="http://www.plazi.org/taxpub"><tp:treatment-meta><kwd-group><label>Taxon classification</label><kwd><named-content content-type="kingdom">Animalia</named-content></kwd><kwd><named-content content-type="order">Coleoptera</named-content></kwd><kwd><named-content content-type="family">Staphylinidae</named-content></kwd></kwd-group><mixed-citation publication-type="journal"><person-group><name><surname>Webster</surname><given-names>Reginald P.</given-names></name><name><surname>Klimaszewski</surname><given-names>Jan</given-names></name><name><surname>Bourdon</surname><given-names>Caroline</given-names></name><name><surname>Sweeney</surname><given-names>Jon D.</given-names></name><name><surname>Hughes</surname><given-names>Cory C.</given-names></name><name><surname>Labrecque</surname><given-names>Myriam</given-names></name></person-group><article-title>Further contributions to the <tp:taxon-name><tp:taxon-name-part taxon-name-part-type="subfamily">Aleocharinae</tp:taxon-name-part></tp:taxon-name> (<tp:taxon-name><tp:taxon-name-part taxon-name-part-type="order">Coleoptera</tp:taxon-name-part></tp:taxon-name>, <tp:taxon-name><tp:taxon-name-part taxon-name-part-type="family">Staphylinidae</tp:taxon-name-part></tp:taxon-name>) fauna of New Brunswick and Canada including descriptions of 27 new species</article-title><source>Zookeys</source><day>24</day><month>3</month><year>2016</year><volume>2016</volume><issue>573</issue><fpage>85</fpage><lpage>216</lpage><pub-id pub-id-type="doi">10.3897/zookeys.573.7016</pub-id></mixed-citation></tp:treatment-meta><tp:nomenclature><tp:taxon-name>
                      <tp:taxon-name-part taxon-name-part-type="genus">Meotica</tp:taxon-name-part>
                      <tp:taxon-name-part taxon-name-part-type="species">pallens</tp:taxon-name-part>
                    </tp:taxon-name><tp:taxon-authority>(Redtenbacher, 1849)†</tp:taxon-authority><xref ref-type="fig" rid="F57">Figs 415–423</xref><tp:nomenclature-citation-list><tp:nomenclature-citation><tp:taxon-name>
                      <tp:taxon-name-part taxon-name-part-type="genus">Meotica</tp:taxon-name-part>
                      <tp:taxon-name-part taxon-name-part-type="species">pallens</tp:taxon-name-part>
                    </tp:taxon-name><comment>(For diagnosis, see <xref ref-type="bibr" rid="B34">Klimaszewski et al. 2007</xref>)</comment></tp:nomenclature-citation></tp:nomenclature-citation-list></tp:nomenclature><tp:treatment-sec sec-type="material"><title>Material examined.</title><p>
                      <bold>New Brunswick, Restigouche Co.</bold>, Dionne Brook P.N.A., <named-content xmlns:xlink="http://www.w3.org/1999/xlink" content-type="dwc:verbatimCoordinates" xlink:type="simple">47.9030°N, 68.3503°W</named-content>, <named-content xmlns:xlink="http://www.w3.org/1999/xlink" content-type="date" xlink:type="simple">30.V-15.VI.2011</named-content>, M. Roy &amp; V. Webster // Old-growth northern hardwood forest, Lindgren funnel trap (1 ♀, <abbrev xmlns:xlink="http://www.w3.org/1999/xlink" content-type="institution" xlink:title="Reginald Webster Collection, Charters Settlement, New Brunswick, Canada" xlink:type="simple">RWC</abbrev>). <bold>York Co.</bold>, Charters Settlement, <named-content xmlns:xlink="http://www.w3.org/1999/xlink" content-type="dwc:verbatimCoordinates" xlink:type="simple">45.8395°N, 66.7391°W</named-content>, <named-content xmlns:xlink="http://www.w3.org/1999/xlink" content-type="date" xlink:type="simple">2.V.2010</named-content>, R.P. Webster // Mixed forest opening, collected with net during evening flight between 16:30 and 20:00 h (2 ♀, <abbrev xmlns:xlink="http://www.w3.org/1999/xlink" content-type="institution" xlink:title="Reginald Webster Collection, Charters Settlement, New Brunswick, Canada" xlink:type="simple">RWC</abbrev>); same locality and collector but <named-content xmlns:xlink="http://www.w3.org/1999/xlink" content-type="dwc:verbatimCoordinates" xlink:type="simple">45.8331°N, 66.7279°W</named-content>, <named-content xmlns:xlink="http://www.w3.org/1999/xlink" content-type="date" xlink:type="simple">20.V.2010</named-content> // Beaver dam, among sticks, debris, and clay on dam (1 ♂, <abbrev xmlns:xlink="http://www.w3.org/1999/xlink" content-type="institution" xlink:title="Reginald Webster Collection, Charters Settlement, New Brunswick, Canada" xlink:type="simple">RWC</abbrev>).</p></tp:treatment-sec><tp:treatment-sec sec-type="Natural history"><title>Natural history.</title><p>Adults were collected with a net in a mixed forest opening during the evening, and sifted from among sticks, debris and clay on a beaver dam. One individual was caught in a Lindgren funnel trap in an old-growth northern hardwood forest. This species was collected during May and June in <abbrev xmlns:xlink="http://www.w3.org/1999/xlink" xlink:title="New Brunswick" xlink:type="simple">NB</abbrev>.</p></tp:treatment-sec><tp:treatment-sec sec-type="Distribution in Canada and Alaska"><title>Distribution in Canada and Alaska.</title><p>
                      <abbrev xmlns:xlink="http://www.w3.org/1999/xlink" xlink:title="British Columbia" xlink:type="simple">BC</abbrev>, <abbrev xmlns:xlink="http://www.w3.org/1999/xlink" xlink:title="Ontario" xlink:type="simple">ON</abbrev>, <bold><abbrev xmlns:xlink="http://www.w3.org/1999/xlink" xlink:title="New Brunswick" xlink:type="simple">NB</abbrev></bold>, <abbrev xmlns:xlink="http://www.w3.org/1999/xlink" xlink:title="Nova Scotia" xlink:type="simple">NS</abbrev> (<xref ref-type="bibr" rid="B34">Klimaszewski et al. 2007</xref>; <xref ref-type="bibr" rid="B49">Majka and Klimaszewski 2008b</xref>; <xref ref-type="bibr" rid="B13">Bousquet et al. 2013</xref>).</p><fig id="F57" position="float" orientation="portrait"><label>Figures 415–423.</label><caption><p>
          <italic><tp:taxon-name><tp:taxon-name-part taxon-name-part-type="genus">Meotica</tp:taxon-name-part> <tp:taxon-name-part taxon-name-part-type="species">pallens</tp:taxon-name-part></tp:taxon-name></italic> (Redtenbacher): <bold>415</bold> habitus in dorsal view <bold>416</bold> median lobe of aedeagus in lateral view <bold>417</bold> male tergite VIII <bold>418</bold> male sternite VIII <bold>419</bold> female tergite VIII <bold>420</bold> female sternite VIII <bold>421–423</bold> spermatheca. Scale bar of habitus = 1 mm; remaining scale bars = 0.2 mm.</p></caption><graphic xmlns:xlink="http://www.w3.org/1999/xlink" xlink:href="zookeys-573-085-g057.jpg" position="float" orientation="portrait" xlink:type="simple" id="oo_82615.jpg"/></fig></tp:treatment-sec><ref-list><ref id="B34"><mixed-citation xmlns:xlink="http://www.w3.org/1999/xlink" xlink:type="simple">
          <person-group><name name-style="western"><surname>Klimaszewski</surname><given-names>J</given-names></name><name name-style="western"><surname>Assing</surname><given-names>V</given-names></name><name name-style="western"><surname>Majka</surname><given-names>CG</given-names></name><name name-style="western"><surname>Pelletier</surname><given-names>G</given-names></name><name name-style="western"><surname>Webster</surname><given-names>RP</given-names></name><name name-style="western"><surname>Langor</surname><given-names>DW</given-names></name></person-group> (<year>2007</year>) <article-title>Records of adventive aleocharine beetles (<tp:taxon-name><tp:taxon-name-part taxon-name-part-type="order">Coleoptera</tp:taxon-name-part></tp:taxon-name>: <tp:taxon-name><tp:taxon-name-part taxon-name-part-type="family">Staphylinidae</tp:taxon-name-part></tp:taxon-name>: <tp:taxon-name><tp:taxon-name-part taxon-name-part-type="subfamily">Aleocharinae</tp:taxon-name-part></tp:taxon-name>) found in Canada.</article-title> <source>The Canadian Entomologist</source> <volume>139</volume>(<issue>1</issue>): <fpage>54</fpage>–<lpage>79</lpage>. doi: <ext-link xlink:type="simple" ext-link-type="doi" xlink:href="10.4039/n05-105">10.4039/n05-105</ext-link></mixed-citation></ref><ref id="B49"><mixed-citation xmlns:xlink="http://www.w3.org/1999/xlink" xlink:type="simple">
          <person-group><name name-style="western"><surname>Majka</surname><given-names>CG</given-names></name><name name-style="western"><surname>Klimaszewski</surname><given-names>J</given-names></name></person-group> (<year>2008b</year>) <article-title>New records of Canadian <tp:taxon-name><tp:taxon-name-part taxon-name-part-type="subfamily">Aleocharinae</tp:taxon-name-part></tp:taxon-name> (<tp:taxon-name><tp:taxon-name-part taxon-name-part-type="order">Coleoptera</tp:taxon-name-part></tp:taxon-name>, <tp:taxon-name><tp:taxon-name-part taxon-name-part-type="family">Staphylinidae</tp:taxon-name-part></tp:taxon-name>).</article-title> <source>ZooKeys</source> <volume>2</volume>: <fpage>85</fpage>–<lpage>114</lpage>. doi: <ext-link xlink:type="simple" ext-link-type="doi" xlink:href="10.3897/zookeys.2.7">10.3897/zookeys.2.7</ext-link></mixed-citation></ref><ref id="B13"><mixed-citation xmlns:xlink="http://www.w3.org/1999/xlink" xlink:type="simple">
          <person-group><name name-style="western"><surname>Bousquet</surname><given-names>Y</given-names></name><name name-style="western"><surname>Bouchard</surname><given-names>P</given-names></name><name name-style="western"><surname>Davies</surname><given-names>AE</given-names></name><name name-style="western"><surname>Sikes</surname><given-names>D</given-names></name></person-group> (<year>2013</year>) <source>Checklist of beetles (<tp:taxon-name><tp:taxon-name-part taxon-name-part-type="order">Coleoptera</tp:taxon-name-part></tp:taxon-name>) of Canada and Alaska. Pensoft Series Faunistica No.</source> <publisher-name>109</publisher-name>, <publisher-loc>Sofia-Moscow</publisher-loc>, <size units="page">402 pp</size>.</mixed-citation></ref></ref-list></tp:taxon-treatment>
