# Supplementary material for: Further contributions to the Aleocharinae (Coleoptera, Staphylinidae) fauna of New Brunswick and Canada including descriptions of 27 new species
Source: Zookeys. 2016 Mar 24;(573):85–216. doi: 10.3897/zookeys.573.7016 (PMC4829927; doi:10.3897/zookeys.573.7016)
Supplement: XML Treatment for Hylota cryptica [file zookeys.573.7016-treatment60.xml]

<!DOCTYPE tp:taxon-treatment
  PUBLIC "-//TaxonX//DTD Taxonomic Treatment Publishing DTD v0 20100105//EN" "tax-treatment-NSO.dtd">
<tp:taxon-treatment xmlns:tp="http://www.plazi.org/taxpub"><tp:treatment-meta><kwd-group><label>Taxon classification</label><kwd><named-content content-type="kingdom">Animalia</named-content></kwd><kwd><named-content content-type="order">Coleoptera</named-content></kwd><kwd><named-content content-type="family">Staphylinidae</named-content></kwd></kwd-group><mixed-citation publication-type="journal"><person-group><name><surname>Webster</surname><given-names>Reginald P.</given-names></name><name><surname>Klimaszewski</surname><given-names>Jan</given-names></name><name><surname>Bourdon</surname><given-names>Caroline</given-names></name><name><surname>Sweeney</surname><given-names>Jon D.</given-names></name><name><surname>Hughes</surname><given-names>Cory C.</given-names></name><name><surname>Labrecque</surname><given-names>Myriam</given-names></name></person-group><article-title>Further contributions to the <tp:taxon-name><tp:taxon-name-part taxon-name-part-type="subfamily">Aleocharinae</tp:taxon-name-part></tp:taxon-name> (<tp:taxon-name><tp:taxon-name-part taxon-name-part-type="order">Coleoptera</tp:taxon-name-part></tp:taxon-name>, <tp:taxon-name><tp:taxon-name-part taxon-name-part-type="family">Staphylinidae</tp:taxon-name-part></tp:taxon-name>) fauna of New Brunswick and Canada including descriptions of 27 new species</article-title><source>Zookeys</source><day>24</day><month>3</month><year>2016</year><volume>2016</volume><issue>573</issue><fpage>85</fpage><lpage>216</lpage><pub-id pub-id-type="doi">10.3897/zookeys.573.7016</pub-id></mixed-citation></tp:treatment-meta><tp:nomenclature><tp:taxon-name>
                      <tp:taxon-name-part taxon-name-part-type="genus">Hylota</tp:taxon-name-part>
                      <tp:taxon-name-part taxon-name-part-type="species">cryptica</tp:taxon-name-part>
                      <object-id xmlns:xlink="http://www.w3.org/1999/xlink" content-type="zoobank" xlink:type="simple">http://zoobank.org/DEFBFA82-F2F3-49F3-9C92-C979E53396DE</object-id>
                    </tp:taxon-name><tp:taxon-authority>Klimaszewski &amp; Webster</tp:taxon-authority><tp:taxon-status xmlns:xlink="http://www.w3.org/1999/xlink" xlink:type="simple">sp. n.</tp:taxon-status><xref ref-type="fig" rid="F60">Figs 436–442</xref></tp:nomenclature><tp:treatment-sec sec-type="Holotype (male)"><title>Holotype (male).</title><p>
                      <bold>Canada, New Brunswick, York Co.</bold>, 15 km W of Tracy, off Rt. 645, <named-content xmlns:xlink="http://www.w3.org/1999/xlink" content-type="dwc:verbatimCoordinates" xlink:type="simple">45.6848°N, 66.8821°W</named-content>, <named-content xmlns:xlink="http://www.w3.org/1999/xlink" content-type="date" xlink:type="simple">8–20.VI.2011</named-content>, M. Roy &amp; V. Webster, coll. // Old red pine forest, flight intercept trap (<abbrev xmlns:xlink="http://www.w3.org/1999/xlink" content-type="institution" xlink:title="Natural Resources Canada, Canadian Forest Service - Laurentian Forestry Centre, Quebec, Quebec, Canada" xlink:type="simple">LFC</abbrev>). <bold>Paratypes: Canada, New Brunswick, Queens Co.</bold>, Cranberry Lake P.N.A., <named-content xmlns:xlink="http://www.w3.org/1999/xlink" content-type="dwc:verbatimCoordinates" xlink:type="simple">46.1125°N, 65.6075°W</named-content>, <named-content xmlns:xlink="http://www.w3.org/1999/xlink" content-type="date" xlink:type="simple">13–25.V.2011</named-content>, M. Roy &amp; V. Webster // Red oak forest, Lindgren funnel trap (1 ♀, <abbrev xmlns:xlink="http://www.w3.org/1999/xlink" content-type="institution" xlink:title="Reginald Webster Collection, Charters Settlement, New Brunswick, Canada" xlink:type="simple">RWC</abbrev>); C.F.B. Gagetown, <named-content xmlns:xlink="http://www.w3.org/1999/xlink" content-type="dwc:verbatimCoordinates" xlink:type="simple">45.7516°N, 66.1866°W</named-content>, <named-content xmlns:xlink="http://www.w3.org/1999/xlink" content-type="date" xlink:type="simple">4–17.VI.2013</named-content>, C. Alderson &amp; V. Webster // Old mixed forest with <italic><tp:taxon-name><tp:taxon-name-part taxon-name-part-type="genus">Quercus</tp:taxon-name-part> <tp:taxon-name-part taxon-name-part-type="species">rubra</tp:taxon-name-part></tp:taxon-name></italic>, Lindgren funnel traps in canopy of <italic><tp:taxon-name><tp:taxon-name-part taxon-name-part-type="genus">Quercus</tp:taxon-name-part> <tp:taxon-name-part taxon-name-part-type="species">rubra</tp:taxon-name-part></tp:taxon-name></italic> (2 ♂, 1 ♀, <abbrev xmlns:xlink="http://www.w3.org/1999/xlink" content-type="institution" xlink:title="Reginald Webster Collection, Charters Settlement, New Brunswick, Canada" xlink:type="simple">RWC</abbrev>). <bold>Northumberland Co.</bold>, ca, 2.5 km W of Sevogle, <named-content xmlns:xlink="http://www.w3.org/1999/xlink" content-type="dwc:verbatimCoordinates" xlink:type="simple">47.0876°N, 65.8613°W</named-content>, <named-content xmlns:xlink="http://www.w3.org/1999/xlink" content-type="date" xlink:type="simple">14–28.V.2013</named-content>, C. Alderson &amp; V. Webster // Old <italic><tp:taxon-name><tp:taxon-name-part taxon-name-part-type="genus">Pinus</tp:taxon-name-part> <tp:taxon-name-part taxon-name-part-type="species">banksiana</tp:taxon-name-part></tp:taxon-name></italic> stand, Lindgren funnel trap (1 ♀, <abbrev xmlns:xlink="http://www.w3.org/1999/xlink" content-type="institution" xlink:title="Natural Resources Canada, Canadian Forest Service - Atlantic Forestry Centre, Fredericton, New Brunswick, Canada" xlink:type="simple">AFC</abbrev>). <bold>Restigouche Co.</bold>, Dionne Brook P.N.A., <named-content xmlns:xlink="http://www.w3.org/1999/xlink" content-type="dwc:verbatimCoordinates" xlink:type="simple">47.9030°N, 68.3503°W</named-content>, <named-content xmlns:xlink="http://www.w3.org/1999/xlink" content-type="date" xlink:type="simple">15–27.VI.2011</named-content>, M. Roy &amp; V. Webster // Old-growth northern hardwood forest, Lindgren funnel trap (1 ♀, <abbrev xmlns:xlink="http://www.w3.org/1999/xlink" content-type="institution" xlink:title="Reginald Webster Collection, Charters Settlement, New Brunswick, Canada" xlink:type="simple">RWC</abbrev>); Dionne Brook P.N.A., <named-content xmlns:xlink="http://www.w3.org/1999/xlink" content-type="dwc:verbatimCoordinates" xlink:type="simple">47.9064°N, 68.3441°W</named-content>, <named-content xmlns:xlink="http://www.w3.org/1999/xlink" content-type="date" xlink:type="simple">27.VI-14.VII.2011</named-content>, M. Roy &amp; V. Webster // Old-growth white spruce &amp; balsam fir forest, flight intercept traps (1 ♀, <abbrev xmlns:xlink="http://www.w3.org/1999/xlink" content-type="institution" xlink:title="Natural Resources Canada, Canadian Forest Service - Laurentian Forestry Centre, Quebec, Quebec, Canada" xlink:type="simple">LFC</abbrev>; 1 ♀, <abbrev xmlns:xlink="http://www.w3.org/1999/xlink" content-type="institution" xlink:title="Reginald Webster Collection, Charters Settlement, New Brunswick, Canada" xlink:type="simple">RWC</abbrev>). <bold>Sunbury Co.</bold>, Gilbert Island, <named-content xmlns:xlink="http://www.w3.org/1999/xlink" content-type="dwc:verbatimCoordinates" xlink:type="simple">45.8770°N, 66.2954°W</named-content>, <named-content xmlns:xlink="http://www.w3.org/1999/xlink" content-type="date" xlink:type="simple">25.VII-8.VIII.2012</named-content>, C. Alderson, C. Hughes &amp; V. Webster // Hardwood forest, in canopy of <italic><tp:taxon-name><tp:taxon-name-part taxon-name-part-type="genus">Tilia</tp:taxon-name-part> <tp:taxon-name-part taxon-name-part-type="species">americana</tp:taxon-name-part></tp:taxon-name></italic> (1 ♀, <abbrev xmlns:xlink="http://www.w3.org/1999/xlink" content-type="institution" xlink:title="Reginald Webster Collection, Charters Settlement, New Brunswick, Canada" xlink:type="simple">RWC</abbrev>); same data but <named-content xmlns:xlink="http://www.w3.org/1999/xlink" content-type="date" xlink:type="simple">12–29.VI.2012</named-content> (1 ♀, <abbrev xmlns:xlink="http://www.w3.org/1999/xlink" content-type="institution" xlink:title="Natural Resources Canada, Canadian Forest Service - Laurentian Forestry Centre, Quebec, Quebec, Canada" xlink:type="simple">LFC</abbrev>). <bold>York Co.</bold>, 14 km WSW of Tracy, S of Rt. 645, <named-content xmlns:xlink="http://www.w3.org/1999/xlink" content-type="dwc:verbatimCoordinates" xlink:type="simple">45.6741°N, 66.8661°W</named-content>, <named-content xmlns:xlink="http://www.w3.org/1999/xlink" content-type="date" xlink:type="simple">2–16.VI.2010</named-content>, R. Webster &amp; C. MacKay, coll. // Old mixed forest with red &amp; white spruce, red &amp; white pine, balsam fir, eastern white cedar, red maple, and <italic><tp:taxon-name><tp:taxon-name-part taxon-name-part-type="genus">Populus</tp:taxon-name-part></tp:taxon-name></italic> sp., Lindgren funnel trap (1 ♀, <abbrev xmlns:xlink="http://www.w3.org/1999/xlink" content-type="institution" xlink:title="Natural Resources Canada, Canadian Forest Service - Laurentian Forestry Centre, Quebec, Quebec, Canada" xlink:type="simple">LFC</abbrev>); same data except <named-content xmlns:xlink="http://www.w3.org/1999/xlink" content-type="date" xlink:type="simple">16–30.VI.2010</named-content> (1 ♀, <abbrev xmlns:xlink="http://www.w3.org/1999/xlink" content-type="institution" xlink:title="Reginald Webster Collection, Charters Settlement, New Brunswick, Canada" xlink:type="simple">RWC</abbrev>); 16 km W of Tracy, off Rt. 645, <named-content xmlns:xlink="http://www.w3.org/1999/xlink" content-type="dwc:verbatimCoordinates" xlink:type="simple">45.6855°N, 66.8847°W</named-content>, <named-content xmlns:xlink="http://www.w3.org/1999/xlink" content-type="date" xlink:type="simple">18.V-2.VI.2010</named-content>, R. Webster &amp; C. MacKay // Old red pine forest, Lindgren funnel trap (1 ♂, <abbrev xmlns:xlink="http://www.w3.org/1999/xlink" content-type="institution" xlink:title="Reginald Webster Collection, Charters Settlement, New Brunswick, Canada" xlink:type="simple">RWC</abbrev>); 15 km W of Tracy, off Rt. 645, <named-content xmlns:xlink="http://www.w3.org/1999/xlink" content-type="dwc:verbatimCoordinates" xlink:type="simple">45.6848°N, 66.8821°W</named-content>, <named-content xmlns:xlink="http://www.w3.org/1999/xlink" content-type="date" xlink:type="simple">16–30.VI.2010</named-content>, R. Webster &amp; C. MacKay, coll. // Old red pine forest, Lindgren funnel trap (1 ♀, <abbrev xmlns:xlink="http://www.w3.org/1999/xlink" content-type="institution" xlink:title="Reginald Webster Collection, Charters Settlement, New Brunswick, Canada" xlink:type="simple">RWC</abbrev>); Douglas, Currie Mountain, <named-content xmlns:xlink="http://www.w3.org/1999/xlink" content-type="dwc:verbatimCoordinates" xlink:type="simple">45.9832°N, 66.7564°W</named-content>, <named-content xmlns:xlink="http://www.w3.org/1999/xlink" content-type="date" xlink:type="simple">19.VIII-6.IX.2013</named-content>, C. Hughes &amp; A. Morrison // Old <italic><tp:taxon-name><tp:taxon-name-part taxon-name-part-type="genus">Pinus</tp:taxon-name-part> <tp:taxon-name-part taxon-name-part-type="species">strobus</tp:taxon-name-part></tp:taxon-name></italic> stand, Lindgren funnel trap in canopy of <italic><tp:taxon-name><tp:taxon-name-part taxon-name-part-type="genus">Pinus</tp:taxon-name-part> <tp:taxon-name-part taxon-name-part-type="species">strobus</tp:taxon-name-part></tp:taxon-name></italic> (1 ♀, <abbrev xmlns:xlink="http://www.w3.org/1999/xlink" content-type="institution" xlink:title="Reginald Webster Collection, Charters Settlement, New Brunswick, Canada" xlink:type="simple">RWC</abbrev>); Keswick Ridge, <named-content xmlns:xlink="http://www.w3.org/1999/xlink" content-type="dwc:verbatimCoordinates" xlink:type="simple">45.9962°N, 66.8781°W</named-content>, <named-content xmlns:xlink="http://www.w3.org/1999/xlink" content-type="date" xlink:type="simple">4–19.VI.2014</named-content>, C. Alderson &amp; V. Webster // Mixed forest, Lindgren funnel trap 1 m high under trees (1 sex undetermined, <named-content xmlns:xlink="http://www.w3.org/1999/xlink" content-type="dwc:institutional_code" xlink:type="simple">NBM</named-content>).</p></tp:treatment-sec><tp:treatment-sec sec-type="Etymology"><title>Etymology.</title><p>
                      <italic><tp:taxon-name><tp:taxon-name-part taxon-name-part-type="genus">Cryptica</tp:taxon-name-part></tp:taxon-name></italic> is a Latin feminine adjective meaning concealed, in allusion to similarity to its sibling species, <italic><tp:taxon-name><tp:taxon-name-part taxon-name-part-type="genus">Hoplandria</tp:taxon-name-part> <tp:taxon-name-part taxon-name-part-type="species">ochracea</tp:taxon-name-part></tp:taxon-name></italic>.</p><!--PageBreak--></tp:treatment-sec><tp:treatment-sec sec-type="Description"><title>Description.</title><p>Body length 3.2–3.4 mm, narrowly oval, dark brown except antennae, tarsi, and posterior part of elytra near suture paler (Fig. <xref ref-type="fig" rid="F60">436</xref>); forebody densely punctate and pubescent; head about one-third of maximum pronotal width; antennal articles IV–X from slightly elongate to subquadrate; pronotum broadest at basal third and strongly narrowed apicad, at base as wide as elytra; elytra transverse and slightly longer than pronotum; abdomen arcuate laterally and tapering toward apex. <bold>Male.</bold> Median lobe of aedeagus with tubus strongly bent ventrally in lateral view (Fig. <xref ref-type="fig" rid="F60">437</xref>), (similar but less strongly produced ventrally in <italic><tp:taxon-name><tp:taxon-name-part taxon-name-part-type="genus">Oligota</tp:taxon-name-part> <tp:taxon-name-part taxon-name-part-type="species">ochracea</tp:taxon-name-part></tp:taxon-name></italic> Casey); male tergite VIII broadly emarginate apically, with minute crenulation (Fig. <xref ref-type="fig" rid="F60">438</xref>) (with more pronounced teeth in <italic><tp:taxon-name><tp:taxon-name-part taxon-name-part-type="genus">Hylota</tp:taxon-name-part> <tp:taxon-name-part taxon-name-part-type="species">ochracea</tp:taxon-name-part></tp:taxon-name></italic>); sternite VIII subtriangularly produced apically with apex rounded (Fig. <xref ref-type="fig" rid="F60">439</xref>). <bold>Female.</bold> Tergite VIII truncate apically, margin entire (Fig. <xref ref-type="fig" rid="F60">440</xref>); sternite VIII semicircularly rounded apically (Fig. <xref ref-type="fig" rid="F60">441</xref>); spermatheca with capsule small, sac-shaped and semispherical apically, stem with about eight to nine tight coils (Fig. <xref ref-type="fig" rid="F60">442</xref>).</p></tp:treatment-sec><tp:treatment-sec sec-type="Distribution"><title>Distribution.</title><p>Known only from <abbrev xmlns:xlink="http://www.w3.org/1999/xlink" xlink:title="New Brunswick" xlink:type="simple">NB</abbrev>, Canada.</p></tp:treatment-sec><tp:treatment-sec sec-type="Natural history"><title>Natural history.</title><p>All specimens of <italic><tp:taxon-name><tp:taxon-name-part taxon-name-part-type="genus">Hylota</tp:taxon-name-part> <tp:taxon-name-part taxon-name-part-type="species">cryptica</tp:taxon-name-part></tp:taxon-name></italic> were captured in Lindgren funnel traps or flight intercept traps in various forest types. These included a red oak forest, an old mixed forest with red oak, mixed forests, a hardwood forest on an island in a river, an old-growth northern hardwood forest, an old-growth white spruce and balsam fir forest, an old jack pine forest, an old red pine forest, and an old white pine stand. Nothing is known about the specific habitat requirements of this species.</p></tp:treatment-sec><tp:treatment-sec sec-type="Comments"><title>Comments.</title><p>This cryptic species may be separated from <italic><tp:taxon-name><tp:taxon-name-part taxon-name-part-type="genus">Hylota</tp:taxon-name-part> <tp:taxon-name-part taxon-name-part-type="species">ochracea</tp:taxon-name-part></tp:taxon-name></italic> by its larger, broader and darker body, pronotum at least as wide as elytra at base (slightly narrower in <italic><tp:taxon-name><tp:taxon-name-part taxon-name-part-type="genus">Hylota</tp:taxon-name-part> <tp:taxon-name-part taxon-name-part-type="species">ochracea</tp:taxon-name-part></tp:taxon-name></italic>), elongate antennal articles V–X (transverse in <italic><tp:taxon-name><tp:taxon-name-part taxon-name-part-type="genus">Hylota</tp:taxon-name-part> <tp:taxon-name-part taxon-name-part-type="species">ochracea</tp:taxon-name-part></tp:taxon-name></italic>), tubus of median lobe less bent laterally, apical margin of male tergite VIII with minute crenulation (with teeth in <italic><tp:taxon-name><tp:taxon-name-part taxon-name-part-type="genus">Hylota</tp:taxon-name-part> <tp:taxon-name-part taxon-name-part-type="species">ochracea</tp:taxon-name-part></tp:taxon-name></italic>), and spermatheca with fewer coils (8–9 in <italic><tp:taxon-name><tp:taxon-name-part taxon-name-part-type="genus">Hylota</tp:taxon-name-part> <tp:taxon-name-part taxon-name-part-type="species">cryptica</tp:taxon-name-part></tp:taxon-name></italic> and about 15–17 in <italic><tp:taxon-name><tp:taxon-name-part taxon-name-part-type="genus">Hylota</tp:taxon-name-part> <tp:taxon-name-part taxon-name-part-type="species">ochracea</tp:taxon-name-part></tp:taxon-name></italic>).</p><fig id="F60" position="float" orientation="portrait"><label>Figures 436–442.</label><caption><p>
          <italic><tp:taxon-name><tp:taxon-name-part taxon-name-part-type="genus">Hylota</tp:taxon-name-part> <tp:taxon-name-part taxon-name-part-type="species">cryptica</tp:taxon-name-part></tp:taxon-name></italic> Klimaszewski &amp; Webster, sp. n.: <bold>436</bold> habitus in dorsal view <bold>437</bold> median lobe of aedeagus in lateral view <bold>438</bold> male tergite VIII <bold>439</bold> male sternite VIII <bold>440</bold> female tergite VIII <bold>441</bold> female sternite VIII <bold>442</bold> spermatheca. Scale bar of habitus = 1 mm; remaining scale bars = 0.2 mm.</p></caption><graphic xmlns:xlink="http://www.w3.org/1999/xlink" xlink:href="zookeys-573-085-g060.jpg" position="float" orientation="portrait" xlink:type="simple" id="oo_82621.jpg"/></fig></tp:treatment-sec></tp:taxon-treatment>
