# Supplementary material for: Further contributions to the Aleocharinae (Coleoptera, Staphylinidae) fauna of New Brunswick and Canada including descriptions of 27 new species
Source: Zookeys. 2016 Mar 24;(573):85–216. doi: 10.3897/zookeys.573.7016 (PMC4829927; doi:10.3897/zookeys.573.7016)
Supplement: XML Treatment for Mniusa [file zookeys.573.7016-treatment61.xml]

<!DOCTYPE tp:taxon-treatment
  PUBLIC "-//TaxonX//DTD Taxonomic Treatment Publishing DTD v0 20100105//EN" "tax-treatment-NSO.dtd">
<tp:taxon-treatment xmlns:tp="http://www.plazi.org/taxpub"><tp:treatment-meta><kwd-group><label>Taxon classification</label><kwd><named-content content-type="kingdom">Animalia</named-content></kwd><kwd><named-content content-type="order">Coleoptera</named-content></kwd><kwd><named-content content-type="family">Staphylinidae</named-content></kwd></kwd-group><mixed-citation publication-type="journal"><person-group><name><surname>Webster</surname><given-names>Reginald P.</given-names></name><name><surname>Klimaszewski</surname><given-names>Jan</given-names></name><name><surname>Bourdon</surname><given-names>Caroline</given-names></name><name><surname>Sweeney</surname><given-names>Jon D.</given-names></name><name><surname>Hughes</surname><given-names>Cory C.</given-names></name><name><surname>Labrecque</surname><given-names>Myriam</given-names></name></person-group><article-title>Further contributions to the <tp:taxon-name><tp:taxon-name-part taxon-name-part-type="subfamily">Aleocharinae</tp:taxon-name-part></tp:taxon-name> (<tp:taxon-name><tp:taxon-name-part taxon-name-part-type="order">Coleoptera</tp:taxon-name-part></tp:taxon-name>, <tp:taxon-name><tp:taxon-name-part taxon-name-part-type="family">Staphylinidae</tp:taxon-name-part></tp:taxon-name>) fauna of New Brunswick and Canada including descriptions of 27 new species</article-title><source>Zookeys</source><day>24</day><month>3</month><year>2016</year><volume>2016</volume><issue>573</issue><fpage>85</fpage><lpage>216</lpage><pub-id pub-id-type="doi">10.3897/zookeys.573.7016</pub-id></mixed-citation></tp:treatment-meta><tp:nomenclature><tp:taxon-name>
                      <tp:taxon-name-part taxon-name-part-type="genus">Mniusa</tp:taxon-name-part>
                    </tp:taxon-name><tp:taxon-authority>Mulsant &amp; Rey, 1875</tp:taxon-authority></tp:nomenclature><tp:treatment-sec sec-type="Comments"><title>Comments.</title><p>
                      <xref ref-type="bibr" rid="B41">Klimaszewski et al. (2014)</xref> reviewed the Canadian species of <italic><tp:taxon-name><tp:taxon-name-part taxon-name-part-type="genus">Mniusa</tp:taxon-name-part></tp:taxon-name></italic> and <italic><tp:taxon-name><tp:taxon-name-part taxon-name-part-type="genus">Ocyusa</tp:taxon-name-part></tp:taxon-name></italic>. In this review, <italic><tp:taxon-name><tp:taxon-name-part taxon-name-part-type="genus">Mniusa</tp:taxon-name-part> <tp:taxon-name-part taxon-name-part-type="species">minutissima</tp:taxon-name-part></tp:taxon-name></italic> Klimaszewski &amp; Langor was reported for the first time for <abbrev xmlns:xlink="http://www.w3.org/1999/xlink" xlink:title="New Brunswick" xlink:type="simple">NB</abbrev> and <italic><tp:taxon-name><tp:taxon-name-part taxon-name-part-type="genus">Mniusa</tp:taxon-name-part> <tp:taxon-name-part taxon-name-part-type="species">odelli</tp:taxon-name-part></tp:taxon-name></italic> Klimaszewski &amp; Webster was described as a new species. <xref ref-type="bibr" rid="B41">Klimaszewski et al. (2014)</xref> illustrated the male genitalia (Fig. <xref ref-type="fig" rid="F1">7b, c, d</xref>) of a specimen tentatively determined as <italic><tp:taxon-name><tp:taxon-name-part taxon-name-part-type="genus">Mniusa</tp:taxon-name-part> <tp:taxon-name-part taxon-name-part-type="species">odelli</tp:taxon-name-part></tp:taxon-name></italic> but did not include it and other specimens from <abbrev xmlns:xlink="http://www.w3.org/1999/xlink" xlink:title="Nova Scotia" xlink:type="simple">NS</abbrev> and <abbrev xmlns:xlink="http://www.w3.org/1999/xlink" xlink:title="Quebec" xlink:type="simple">QC</abbrev> in the type series because of the poor quality of the specimens. An additional male specimen confirmed as <italic><tp:taxon-name><tp:taxon-name-part taxon-name-part-type="genus">Mniusa</tp:taxon-name-part> <tp:taxon-name-part taxon-name-part-type="species">odelli</tp:taxon-name-part></tp:taxon-name></italic> was found at the type locality in <abbrev xmlns:xlink="http://www.w3.org/1999/xlink" xlink:title="New Brunswick" xlink:type="simple">NB</abbrev> during 2014. The male genitalia conform to those illustrated in <xref ref-type="bibr" rid="B41">Klimaszewski et al. (2014)</xref> and are illustrated here along with the adult habitus. In light of this discovery, all <abbrev xmlns:xlink="http://www.w3.org/1999/xlink" xlink:title="New Brunswick" xlink:type="simple">NB</abbrev> specimens of <italic><tp:taxon-name><tp:taxon-name-part taxon-name-part-type="genus">Mniusa</tp:taxon-name-part></tp:taxon-name></italic> were reexamined, and it became apparent that some specimens originally determined as <italic><tp:taxon-name><tp:taxon-name-part taxon-name-part-type="genus">Mniusa</tp:taxon-name-part> <tp:taxon-name-part taxon-name-part-type="species">minutissima</tp:taxon-name-part></tp:taxon-name></italic> were actually <italic><tp:taxon-name><tp:taxon-name-part taxon-name-part-type="genus">Mniusa</tp:taxon-name-part> <tp:taxon-name-part taxon-name-part-type="species">odelli</tp:taxon-name-part></tp:taxon-name></italic>. Below, we present new and corrected data for the distribution of <italic><tp:taxon-name><tp:taxon-name-part taxon-name-part-type="genus">Mniusa</tp:taxon-name-part> <tp:taxon-name-part taxon-name-part-type="species">minutissima</tp:taxon-name-part></tp:taxon-name></italic> and <italic><tp:taxon-name><tp:taxon-name-part taxon-name-part-type="genus">Mniusa</tp:taxon-name-part> <tp:taxon-name-part taxon-name-part-type="species">odelli</tp:taxon-name-part></tp:taxon-name></italic> in <abbrev xmlns:xlink="http://www.w3.org/1999/xlink" xlink:title="New Brunswick" xlink:type="simple">NB</abbrev> that reflect these changes and additions.</p><!--PageBreak--></tp:treatment-sec><tp:treatment-sec><!--Section generated to contain objects referenced in tp:taxon-treatment.--><fig id="F1" position="float" orientation="portrait"><label>Figures 1–8.</label><caption><p>
          <tp:taxon-name><tp:taxon-name-part taxon-name-part-type="genus">Aleochara</tp:taxon-name-part> (<tp:taxon-name-part taxon-name-part-type="subgenus">Calochara</tp:taxon-name-part>) <tp:taxon-name-part taxon-name-part-type="species">rubricalis</tp:taxon-name-part></tp:taxon-name> (Casey): <bold>1</bold>, habitus in dorsal view <bold>2</bold> median lobe of aedeagus in dorsal view <bold>3</bold> median lobe of aedeagus in lateral view <bold>4</bold> male tergite VIII <bold>5</bold> male sternite VIII <bold>6</bold> female tergite VIII <bold>7</bold> female sternite VIII <bold>8</bold> spermatheca <bold>2</bold>, <bold>8</bold> modified from <xref ref-type="bibr" rid="B29">Klimaszewski (1984)</xref>. Scale bar of habitus = 1 mm; remaining scale bars = 0.2 mm.</p></caption><graphic xmlns:xlink="http://www.w3.org/1999/xlink" xlink:href="zookeys-573-085-g001.jpg" position="float" orientation="portrait" xlink:type="simple" id="oo_82558.jpg"/></fig></tp:treatment-sec><ref-list><ref id="B41"><mixed-citation xmlns:xlink="http://www.w3.org/1999/xlink" xlink:type="simple">
          <person-group><name name-style="western"><surname>Klimaszewski</surname><given-names>J</given-names></name><name name-style="western"><surname>Webster</surname><given-names>RP</given-names></name><name name-style="western"><surname>Langor</surname><given-names>DW</given-names></name><name name-style="western"><surname>Bourdon</surname><given-names>C</given-names></name><name name-style="western"><surname>Hammond</surname><given-names>HEJ</given-names></name><name name-style="western"><surname>Pohl</surname><given-names>GR</given-names></name><name name-style="western"><surname>Godin</surname><given-names>B</given-names></name></person-group> (<year>2014</year>) <article-title>Review of Canadian species of the genera <italic><tp:taxon-name><tp:taxon-name-part taxon-name-part-type="genus">Gnathusa</tp:taxon-name-part></tp:taxon-name></italic> Fenyes, <italic><tp:taxon-name><tp:taxon-name-part taxon-name-part-type="genus">Mniusa</tp:taxon-name-part></tp:taxon-name></italic> Mulsant &amp; Rey and <italic><tp:taxon-name><tp:taxon-name-part taxon-name-part-type="genus">Ocyusa</tp:taxon-name-part></tp:taxon-name></italic> Kraatz (<tp:taxon-name><tp:taxon-name-part taxon-name-part-type="order">Coleoptera</tp:taxon-name-part></tp:taxon-name>, <tp:taxon-name><tp:taxon-name-part taxon-name-part-type="family">Staphylinidae</tp:taxon-name-part></tp:taxon-name>, <tp:taxon-name><tp:taxon-name-part taxon-name-part-type="subfamily">Aleocharinae</tp:taxon-name-part></tp:taxon-name>).</article-title> <source>ZooKeys</source> <volume>412</volume>: <fpage>9</fpage>–<lpage>40</lpage>. doi: <ext-link xlink:type="simple" ext-link-type="doi" xlink:href="10.3897/zookeys.412.7282">10.3897/zookeys.412.7282</ext-link></mixed-citation></ref><ref id="B29"><mixed-citation xmlns:xlink="http://www.w3.org/1999/xlink" xlink:type="simple">
          <person-group><name name-style="western"><surname>Klimaszewski</surname><given-names>J</given-names></name></person-group> (<year>1984</year>) <article-title>A revision of the genus <italic><tp:taxon-name><tp:taxon-name-part taxon-name-part-type="genus">Aleochara</tp:taxon-name-part></tp:taxon-name></italic> Gravenhorst of America north of Mexico (<tp:taxon-name><tp:taxon-name-part taxon-name-part-type="order">Coleoptera</tp:taxon-name-part></tp:taxon-name>: <tp:taxon-name><tp:taxon-name-part taxon-name-part-type="family">Staphylinidae</tp:taxon-name-part></tp:taxon-name>, <tp:taxon-name><tp:taxon-name-part taxon-name-part-type="subfamily">Aleocharinae</tp:taxon-name-part></tp:taxon-name>). Memoirs of the Entomological Society of Canada No.</article-title> <volume>129</volume>: <fpage>1</fpage>–<lpage>211</lpage>. doi: <ext-link xlink:type="simple" ext-link-type="doi" xlink:href="10.4039/entm116129fv">10.4039/entm116129fv</ext-link></mixed-citation></ref></ref-list></tp:taxon-treatment>
