# Supplementary material for: Further contributions to the Aleocharinae (Coleoptera, Staphylinidae) fauna of New Brunswick and Canada including descriptions of 27 new species
Source: Zookeys. 2016 Mar 24;(573):85–216. doi: 10.3897/zookeys.573.7016 (PMC4829927; doi:10.3897/zookeys.573.7016)
Supplement: XML Treatment for Oxypoda sunpokeana [file zookeys.573.7016-treatment65.xml]

<!DOCTYPE tp:taxon-treatment
  PUBLIC "-//TaxonX//DTD Taxonomic Treatment Publishing DTD v0 20100105//EN" "tax-treatment-NSO.dtd">
<tp:taxon-treatment xmlns:tp="http://www.plazi.org/taxpub"><tp:treatment-meta><kwd-group><label>Taxon classification</label><kwd><named-content content-type="kingdom">Animalia</named-content></kwd><kwd><named-content content-type="order">Coleoptera</named-content></kwd><kwd><named-content content-type="family">Staphylinidae</named-content></kwd></kwd-group><mixed-citation publication-type="journal"><person-group><name><surname>Webster</surname><given-names>Reginald P.</given-names></name><name><surname>Klimaszewski</surname><given-names>Jan</given-names></name><name><surname>Bourdon</surname><given-names>Caroline</given-names></name><name><surname>Sweeney</surname><given-names>Jon D.</given-names></name><name><surname>Hughes</surname><given-names>Cory C.</given-names></name><name><surname>Labrecque</surname><given-names>Myriam</given-names></name></person-group><article-title>Further contributions to the <tp:taxon-name><tp:taxon-name-part taxon-name-part-type="subfamily">Aleocharinae</tp:taxon-name-part></tp:taxon-name> (<tp:taxon-name><tp:taxon-name-part taxon-name-part-type="order">Coleoptera</tp:taxon-name-part></tp:taxon-name>, <tp:taxon-name><tp:taxon-name-part taxon-name-part-type="family">Staphylinidae</tp:taxon-name-part></tp:taxon-name>) fauna of New Brunswick and Canada including descriptions of 27 new species</article-title><source>Zookeys</source><day>24</day><month>3</month><year>2016</year><volume>2016</volume><issue>573</issue><fpage>85</fpage><lpage>216</lpage><pub-id pub-id-type="doi">10.3897/zookeys.573.7016</pub-id></mixed-citation></tp:treatment-meta><tp:nomenclature><tp:taxon-name>
                      <tp:taxon-name-part taxon-name-part-type="genus">Oxypoda</tp:taxon-name-part>
                      <tp:taxon-name-part taxon-name-part-type="species">sunpokeana</tp:taxon-name-part>
                      <object-id xmlns:xlink="http://www.w3.org/1999/xlink" content-type="zoobank" xlink:type="simple">http://zoobank.org/EF41B0B6-EB76-415E-872D-E872AECEC320</object-id>
                    </tp:taxon-name><tp:taxon-authority>Klimaszewski &amp; Webster</tp:taxon-authority><tp:taxon-status xmlns:xlink="http://www.w3.org/1999/xlink" xlink:type="simple">sp. n.</tp:taxon-status><xref ref-type="fig" rid="F64">Figs 465–472</xref></tp:nomenclature><tp:treatment-sec sec-type="Holotype (male)"><title>Holotype (male).</title><p>
                      <bold>Canada, New Brunswick, Restigouche Co.</bold>, NE of jct Little Tobique Rd. and Red Bk., <named-content xmlns:xlink="http://www.w3.org/1999/xlink" content-type="dwc:verbatimCoordinates" xlink:type="simple">47.4458°N, 67.0616°W</named-content>, <named-content xmlns:xlink="http://www.w3.org/1999/xlink" content-type="date" xlink:type="simple">13.VI.2006</named-content>, R.P. Webster, coll. // Alder swamp with eastern white cedar, in moss and grass litter near brook (<abbrev xmlns:xlink="http://www.w3.org/1999/xlink" content-type="institution" xlink:title="Natural Resources Canada, Canadian Forest Service - Laurentian Forestry Centre, Quebec, Quebec, Canada" xlink:type="simple">LFC</abbrev>). <bold>Paratypes: Canada, New Brunswick, Queens Co.</bold>, Upper Gagetown, bog adjacent to Hwy 2, <named-content xmlns:xlink="http://www.w3.org/1999/xlink" content-type="dwc:verbatimCoordinates" xlink:type="simple">45.8324°N, 66.2350°W</named-content>, <named-content xmlns:xlink="http://www.w3.org/1999/xlink" content-type="date" xlink:type="simple">3.VII.2010</named-content>, R.P. Webster, coll. // Tamarack bog, treading <italic><tp:taxon-name><tp:taxon-name-part taxon-name-part-type="genus">Carex</tp:taxon-name-part></tp:taxon-name></italic>, leather-leaf, &amp; sphagnum on bog margin (1 ♀, <abbrev xmlns:xlink="http://www.w3.org/1999/xlink" content-type="institution" xlink:title="Reginald Webster Collection, Charters Settlement, New Brunswick, Canada" xlink:type="simple">RWC</abbrev>). <bold>Sunbury Co.</bold>, Burton, SW of Sunpoke Lake, <named-content xmlns:xlink="http://www.w3.org/1999/xlink" content-type="dwc:verbatimCoordinates" xlink:type="simple">45.7875°N, 66.5736°W</named-content>, <named-content xmlns:xlink="http://www.w3.org/1999/xlink" content-type="date" xlink:type="simple">17.IV.2005</named-content>, R.P. Webster, coll., // Red maple swamp, in leaf litter near margin of slow stream (1 ♀, <abbrev xmlns:xlink="http://www.w3.org/1999/xlink" content-type="institution" xlink:title="Natural Resources Canada, Canadian Forest Service - Laurentian Forestry Centre, Quebec, Quebec, Canada" xlink:type="simple">LFC</abbrev> <bold>York Co.</bold>, Charters Settlement, <named-content xmlns:xlink="http://www.w3.org/1999/xlink" content-type="dwc:verbatimCoordinates" xlink:type="simple">45.8427°N, 66.7234°W</named-content>, <named-content xmlns:xlink="http://www.w3.org/1999/xlink" content-type="date" xlink:type="simple">9.V.2004</named-content>, R.P. Webster, coll. // Abandoned beaver pond, in moist grass litter on muddy soil (1 ♀, <abbrev xmlns:xlink="http://www.w3.org/1999/xlink" content-type="institution" xlink:title="Reginald Webster Collection, Charters Settlement, New Brunswick, Canada" xlink:type="simple">RWC</abbrev>); Kingsclear, Mazerolle Settlement, <named-content xmlns:xlink="http://www.w3.org/1999/xlink" content-type="dwc:verbatimCoordinates" xlink:type="simple">45.8729°N, 66.8311°W</named-content>, <named-content xmlns:xlink="http://www.w3.org/1999/xlink" content-type="date" xlink:type="simple">28.IV.2006</named-content>, R.P. Webster, coll. // Stream margin, in grass litter on muddy soil (1 ♂, <abbrev xmlns:xlink="http://www.w3.org/1999/xlink" content-type="institution" xlink:title="Natural Resources Canada, Canadian Forest Service - Laurentian Forestry Centre, Quebec, Quebec, Canada" xlink:type="simple">LFC</abbrev>); Rt. 645 at Beaver Brook, <named-content xmlns:xlink="http://www.w3.org/1999/xlink" content-type="dwc:verbatimCoordinates" xlink:type="simple">45.6860°N, 66.8668°W</named-content>, <named-content xmlns:xlink="http://www.w3.org/1999/xlink" content-type="date" xlink:type="simple">6.V.2008</named-content>, R.P. Webster, coll. // <italic><tp:taxon-name><tp:taxon-name-part taxon-name-part-type="genus">Carex</tp:taxon-name-part></tp:taxon-name></italic> marsh, in litter at base of dead red maple (1 ♂, 2 ♀, <abbrev xmlns:xlink="http://www.w3.org/1999/xlink" content-type="institution" xlink:title="Reginald Webster Collection, Charters Settlement, New Brunswick, Canada" xlink:type="simple">RWC</abbrev>); 8.5 km W of Tracy, off Rt. 645, <named-content xmlns:xlink="http://www.w3.org/1999/xlink" content-type="dwc:verbatimCoordinates" xlink:type="simple">45.6821°N, 66.7894°W</named-content>, <named-content xmlns:xlink="http://www.w3.org/1999/xlink" content-type="date" xlink:type="simple">6.V.2008</named-content>, R.P. Webster, coll. // Alder swamp, in moist litter &amp; grass on hummocks near water (1 ♀, <abbrev xmlns:xlink="http://www.w3.org/1999/xlink" content-type="institution" xlink:title="Reginald Webster Collection, Charters Settlement, New Brunswick, Canada" xlink:type="simple">RWC</abbrev>); 9.2 km W of Tracy, off Rt. 645, <named-content xmlns:xlink="http://www.w3.org/1999/xlink" content-type="dwc:verbatimCoordinates" xlink:type="simple">45.6837°N, 66.8809°W</named-content>, <named-content xmlns:xlink="http://www.w3.org/1999/xlink" content-type="date" xlink:type="simple">22.V.2008</named-content>, R.P. Webster, coll. // <italic><tp:taxon-name><tp:taxon-name-part taxon-name-part-type="genus">Carex</tp:taxon-name-part></tp:taxon-name></italic> marsh adjacent to slow stream, in <italic><tp:taxon-name><tp:taxon-name-part taxon-name-part-type="genus">Carex</tp:taxon-name-part></tp:taxon-name></italic> hummock (2 ♂, <abbrev xmlns:xlink="http://www.w3.org/1999/xlink" content-type="institution" xlink:title="Reginald Webster Collection, Charters Settlement, New Brunswick, Canada" xlink:type="simple">RWC</abbrev>); 14 km WSW of Tracy, S of Rt. 645, <named-content xmlns:xlink="http://www.w3.org/1999/xlink" content-type="dwc:verbatimCoordinates" xlink:type="simple">45.6603°N, 66.8607°W</named-content>, <named-content xmlns:xlink="http://www.w3.org/1999/xlink" content-type="date" xlink:type="simple">2.V.2010</named-content>, R.P. Webster, coll. // Black spruce bog, in sphagnum hummocks with <italic><tp:taxon-name><tp:taxon-name-part taxon-name-part-type="genus">Carex</tp:taxon-name-part></tp:taxon-name></italic> and grasses (1 ♂, <abbrev xmlns:xlink="http://www.w3.org/1999/xlink" content-type="institution" xlink:title="Reginald Webster Collection, Charters Settlement, New Brunswick, Canada" xlink:type="simple">RWC</abbrev>).</p></tp:treatment-sec><tp:treatment-sec sec-type="Etymology"><title>Etymology.</title><p>This species is named after Sunpoke Lake where one of the paratypes was collected.</p></tp:treatment-sec><tp:treatment-sec sec-type="Description"><title>Description.</title><p>Body length 2.5–2.7 mm, subparallel, dark brown with yellowish-brown legs and antennae (Fig. <xref ref-type="fig" rid="F64">465</xref>); integument moderately glossy, densely punctate and pubescent, pubescence short and adhering to body; head round, narrower than pronotum, eyes small, about one-quarter length of temples in dorsal view; antennal <!--PageBreak-->articles all elongate; pronotum round, about as wide as elytra; elytra slightly transverse, subquadrate; abdomen broadly arcuate laterally. <bold>Male.</bold> Median lobe of aedeagus with tubus broadening apicad in dorsal view (Fig. <xref ref-type="fig" rid="F64">466</xref>), bulbus with large carina, tubus long, slightly sinuate and produced ventrally at apex in lateral view (Fig. <xref ref-type="fig" rid="F64">467</xref>); tergite <!--PageBreak-->VIII rounded apically (Fig. <xref ref-type="fig" rid="F64">468</xref>); sternite VIII with apical margin broadly, triangularly produced in middle third, rounded at apex (Fig. <xref ref-type="fig" rid="F64">469</xref>). <bold>Female.</bold> Tergite VIII broadly rounded apically (Fig. <xref ref-type="fig" rid="F64">470</xref>); sternite VIII truncate apically (Fig. <xref ref-type="fig" rid="F64">471</xref>); spermatheca with capsule club shaped, duct U-shaped, with irregular tight coil posteriorly (Fig. <xref ref-type="fig" rid="F64">472</xref>).</p><!--PageBreak--></tp:treatment-sec><tp:treatment-sec sec-type="Distribution"><title>Distribution.</title><p>Known only from <abbrev xmlns:xlink="http://www.w3.org/1999/xlink" xlink:title="New Brunswick" xlink:type="simple">NB</abbrev>, Canada.</p></tp:treatment-sec><tp:treatment-sec sec-type="Natural history"><title>Natural history.</title><p>Adults of <italic><tp:taxon-name><tp:taxon-name-part taxon-name-part-type="genus">Oxypoda</tp:taxon-name-part> <tp:taxon-name-part taxon-name-part-type="species">sunpokeana</tp:taxon-name-part></tp:taxon-name></italic> were found in various wetland habitats. Specimens were collected by treading <italic><tp:taxon-name><tp:taxon-name-part taxon-name-part-type="genus">Carex</tp:taxon-name-part></tp:taxon-name></italic>, leather-leaf and sphagnum on a tamarack bog margin, sifted from litter at the base of a red maple in a <italic><tp:taxon-name><tp:taxon-name-part taxon-name-part-type="genus">Carex</tp:taxon-name-part></tp:taxon-name></italic> marsh, sifted from <!--PageBreak-->moist litter and grass on hummocks in an alder swamp and adjacent to a slow-flowing stream, sifted from leaf litter near the margin of a slow stream in a red maple swamp, sifted from moist grass litter on muddy soil along an abandoned (dried) beaver pond, and sifted from sphagnum hummocks with <italic><tp:taxon-name><tp:taxon-name-part taxon-name-part-type="genus">Carex</tp:taxon-name-part></tp:taxon-name></italic> and grasses in an open black spruce bog. Adults were collected during April, May, and July.</p></tp:treatment-sec><tp:treatment-sec sec-type="Comments"><title>Comments.</title><p>This species is externally similar to <italic><tp:taxon-name><tp:taxon-name-part taxon-name-part-type="genus">Oxypoda</tp:taxon-name-part> <tp:taxon-name-part taxon-name-part-type="species">robusticornis</tp:taxon-name-part></tp:taxon-name></italic> Bernhauer but has the median lobe of the aedeagus and spermatheca shaped differently. The only other Nearctic <italic><tp:taxon-name><tp:taxon-name-part taxon-name-part-type="genus">Oxypoda</tp:taxon-name-part></tp:taxon-name></italic> species with a similarly shaped median lobe is <italic><tp:taxon-name><tp:taxon-name-part taxon-name-part-type="genus">Oxypoda</tp:taxon-name-part> <tp:taxon-name-part taxon-name-part-type="species">subpolaris</tp:taxon-name-part></tp:taxon-name></italic> Casey, but the latter has a differently shaped body with an enlarged, shield-shaped pronotum which is much broader than the elytra.</p><fig id="F64" position="float" orientation="portrait"><label>Figures 465–472.</label><caption><p>
          <italic><tp:taxon-name><tp:taxon-name-part taxon-name-part-type="genus">Oxypoda</tp:taxon-name-part> <tp:taxon-name-part taxon-name-part-type="species">sunpokeana</tp:taxon-name-part></tp:taxon-name></italic> Klimaszewski &amp; Webster, sp. n.: <bold>465</bold> habitus in dorsal view <bold>466</bold> median lobe of aedeagus in dorsal view <bold>467</bold> median lobe of aedeagus in lateral view <bold>468</bold> male tergite VIII <bold>469</bold> male sternite VIII <bold>470</bold> female tergite VIII <bold>471</bold> female sternite VIII <bold>472</bold> spermatheca. Scale bar of habitus = 1 mm; remaining scale bars = 0.2 mm.</p></caption><graphic xmlns:xlink="http://www.w3.org/1999/xlink" xlink:href="zookeys-573-085-g064.jpg" position="float" orientation="portrait" xlink:type="simple" id="oo_82630.jpg"/></fig></tp:treatment-sec></tp:taxon-treatment>
